# Supplementary material for: The association between ABO blood types and peripherally inserted central catheter-related venous thrombosis for patients with cancer: A retrospective 7-year single-center experience and meta-analysis
Source: PLoS One. 2024 Jul 1;19(7):e0305746. doi: 10.1371/journal.pone.0305746 (PMC11216569; doi:10.1371/journal.pone.0305746)
Supplement: S1 Data — (XLSX) [file pone.0305746.s002.xlsx]

## Sheet: Sheet1
Age	Sex	Insertion arm	Pain	COPD	Myelosuppression	Hyperlipidemia	Hypertension	Diabetes	Radiotherapy	Cancer diagnosis	Blood type	APTT	Outcome
45	2	1	0	0	1	0	0	0	0	2	3	28.5	0
48	2	2	0	0	1	0	0	0	0	2	1	23.6	0
43	1	2	0	0	1	0	0	0	0	2	2	33.3	0
74	2	1	0	0	1	0	0	0	0	2	0	31.8	0
43	2	1	0	0	1	0	0	0	0	2	2	40	0
55	2	1	0	0	1	0	0	0	1	2	2	24.8	0
58	2	1	0	0	1	0	0	0	0	2	1	29.8	0
51	1	1	0	0	1	0	0	0	0	2	2	33.3	0
51	1	2	0	0	1	0	0	0	0	2	2	21.7	0
26	1	1	0	0	1	0	0	0	0	2	2	31.5	0
47	1	1	0	0	1	0	0	0	0	2	2	25.6	0
60	2	1	0	0	1	0	0	0	0	2	3	24.9	0
72	2	2	0	0	0	0	0	0	0	2	1	31.9	0
70	2	1	0	0	1	0	0	0	0	2	2	27.7	0
59	2	1	0	0	1	0	0	0	0	2	0	25.4	0
50	2	2	1	0	1	0	0	0	0	2	0	26	0
53	2	1	0	0	1	0	0	0	0	2	0	29.2	0
52	2	2	0	0	0	0	0	0	0	2	0	31.9	0
61	1	1	0	0	1	0	0	0	1	2	0	32.8	0
38	2	2	0	0	1	0	0	0	0	2	0	34.1	0
30	1	2	1	0	1	0	0	0	0	2	0	30.1	0
71	2	2	0	0	1	0	0	0	1	2	0	36	0
73	1	2	0	0	1	0	0	0	0	2	1	26.9	0
43	2	2	0	0	1	0	0	0	1	2	0	40.1	0
50	2	1	0	0	0	0	0	0	0	2	2	31	0
50	1	2	0	0	1	0	1	0	0	2	0	38.9	0
46	2	1	0	0	0	0	0	0	0	2	0	36.1	0
38	2	2	0	0	1	0	0	0	0	2	1	25.9	0
62	2	2	0	0	1	0	1	1	0	2	0	26.5	0
33	2	1	0	0	1	0	0	0	1	2	1	30.3	0
40	1	1	0	0	1	0	0	0	1	2	0	26.8	0
61	2	1	0	0	1	0	0	0	0	2	0	30.2	0
58	2	2	0	0	1	0	0	0	0	2	2	24.3	0
27	2	1	0	0	1	0	0	0	0	2	0	31	0
62	2	2	0	0	1	0	0	0	0	2	0	37.9	0
58	1	2	0	0	1	0	1	0	0	2	2	28.9	0
54	2	1	0	0	1	0	0	1	0	2	2	24.6	0
71	1	2	0	0	0	0	0	0	0	2	2	27.3	0
47	2	2	0	0	1	0	0	0	0	2	0	26.1	0
63	2	1	0	0	1	0	0	0	0	2	2	24.1	0
68	1	1	0	0	1	0	0	0	0	2	1	23	0
51	2	1	0	0	0	0	0	0	0	2	1	29.2	0
41	2	2	0	0	1	0	0	0	0	2	0	22.7	0
61	2	2	0	0	1	0	0	0	0	2	2	24	0
66	2	2	0	0	1	0	0	0	0	2	0	27.8	0
42	2	1	0	0	1	0	0	0	0	2	1	27.5	0
51	2	2	0	0	1	0	0	0	1	2	0	32.5	0
51	1	1	0	0	1	0	0	0	0	2	2	28.9	0
54	2	1	0	0	0	0	0	0	0	2	2	23.9	0
44	2	1	0	0	0	0	0	0	0	2	0	31.7	0
65	2	2	0	0	1	0	0	1	0	2	0	27.1	0
47	2	1	0	0	0	0	0	0	0	2	1	31.4	0
68	1	2	0	0	1	0	1	0	0	2	0	28.9	0
61	2	1	0	0	1	0	0	0	1	2	2	31.2	0
74	2	1	0	0	1	0	0	0	0	2	0	32.3	0
43	2	2	0	0	1	0	0	0	1	2	0	26.6	0
28	2	1	0	0	1	0	0	0	0	2	2	39.5	0
59	2	1	0	0	1	0	0	0	0	2	0	30.7	0
46	2	2	0	0	0	0	0	0	1	5	1	28.5	0
61	1	1	0	0	1	0	1	0	1	6	0	32.8	0
53	1	2	0	0	1	0	0	0	1	6	1	29.8	0
55	2	2	1	0	1	0	0	0	1	5	0	30.6	0
63	2	1	0	0	1	0	0	0	1	2	0	32	0
51	2	1	0	0	0	0	0	0	0	5	0	35.2	0
46	1	2	0	0	1	0	0	0	1	6	1	29	0
49	2	2	0	0	0	0	1	0	1	2	2	27.5	1
20	1	1	0	0	0	0	0	0	1	7	3	35.8	0
66	2	1	0	0	1	0	0	1	0	7	3	23.8	0
51	1	2	0	0	0	0	0	0	0	2	0	27.2	0
63	2	2	0	0	1	0	0	0	1	2	1	32.2	0
47	1	2	0	0	0	0	0	0	1	5	0	32.3	0
68	1	2	0	0	1	0	0	0	0	6	2	26	0
51	2	2	1	0	1	0	0	0	1	5	2	31.9	0
61	2	2	0	0	1	0	0	0	1	5	2	30.2	0
61	1	1	0	0	1	0	0	0	1	5	2	24.5	0
72	2	1	1	0	1	0	0	0	1	5	0	27	0
40	1	1	0	0	1	0	0	0	1	2	1	39.1	0
44	1	2	1	0	1	0	0	0	1	6	1	29.1	0
60	2	2	0	0	1	0	0	0	1	2	2	32.5	0
57	2	2	0	0	0	0	0	0	1	2	1	26.8	0
68	2	2	0	0	0	0	0	0	1	2	2	32.8	0
47	2	1	0	0	0	0	0	1	1	1	1	25	0
70	1	1	0	0	1	0	1	0	1	2	2	31.9	0
49	2	1	0	0	1	0	0	0	1	2	1	32.3	0
37	2	2	1	0	1	0	0	0	1	2	3	28.6	0
69	1	2	0	0	1	0	0	1	1	6	3	28.1	0
53	2	2	0	0	1	0	0	0	1	5	0	35.8	0
61	2	2	1	0	1	0	0	0	1	2	3	37.6	0
56	1	2	0	0	0	0	0	0	0	6	0	39.5	0
62	2	2	0	0	0	0	0	0	1	5	1	31.3	0
70	2	1	0	0	1	0	1	0	0	2	2	22.7	0
43	1	1	0	0	0	0	0	0	1	5	0	0	0
54	2	2	0	0	1	0	1	1	1	3	2	27.5	0
64	2	1	1	0	1	1	1	1	1	3	2	23.3	0
43	1	1	0	0	1	0	0	0	0	2	0	27.9	0
47	2	1	0	0	0	0	0	0	1	2	0	35.7	1
49	2	2	0	0	0	0	0	0	1	5	2	25.3	0
61	2	1	0	0	1	0	0	0	1	2	1	28.2	0
58	1	2	0	0	1	1	0	1	1	6	0	24.3	0
45	1	2	1	0	1	0	0	0	1	6	0	28.2	0
51	1	1	0	0	0	0	0	0	0	2	1	26.6	0
49	1	2	0	0	1	0	0	0	1	4	2	26.4	0
51	2	2	0	0	1	0	0	0	1	5	1	0	0
63	1	1	0	0	1	0	0	0	0	2	2	37.2	0
47	2	1	0	0	1	0	0	0	0	5	1	26.7	0
52	2	2	0	0	1	0	0	0	1	3	1	24.4	1
55	1	1	0	0	1	0	0	0	1	6	2	0	0
65	2	1	0	0	0	0	1	0	1	5	0	30.3	0
79	2	1	0	0	1	0	0	0	1	3	3	28.1	0
51	2	2	1	0	1	0	0	0	1	5	1	0	0
51	1	2	0	0	1	0	0	0	1	6	0	0	0
61	2	2	0	0	0	0	0	0	1	5	2	27.1	0
45	2	2	1	0	1	0	0	0	1	5	0	37.5	0
40	2	1	0	0	1	0	0	0	1	5	2	31.3	0
29	1	2	0	0	1	0	0	0	1	7	2	41	0
71	2	2	0	0	1	0	0	0	0	5	2	30.3	1
66	2	1	0	0	1	0	1	0	1	3	2	36.7	0
31	2	2	1	0	1	0	0	0	1	5	0	30.6	0
55	2	1	0	0	1	0	0	1	0	3	3	30.8	0
66	2	2	0	0	0	0	1	1	1	2	0	23.6	0
44	2	1	0	0	1	0	0	0	1	5	0	34.3	0
67	2	2	0	0	1	0	0	0	1	2	1	38.1	0
44	2	1	0	0	1	0	0	0	0	5	0	0	0
70	2	2	0	0	1	0	0	0	1	2	0	31.8	0
30	2	2	0	0	1	0	0	0	1	5	3	32.2	0
44	2	2	0	0	1	0	0	0	1	5	2	27.3	0
65	1	2	0	0	1	0	0	0	1	5	1	33.2	0
51	2	2	0	0	1	0	0	0	1	5	2	29	0
39	1	2	0	0	1	0	0	0	1	5	1	30.1	0
66	2	2	0	0	1	0	0	0	1	5	2	26.9	0
45	2	2	0	0	1	0	0	0	1	5	0	35.1	0
44	2	2	0	0	1	0	0	0	1	5	1	27.3	0
42	2	1	0	0	1	0	0	0	1	1	0	36.7	0
60	2	2	0	0	0	0	0	0	0	5	0	24.1	0
60	2	1	0	1	0	0	0	0	0	3	0	31.4	0
37	2	1	0	0	0	0	0	0	0	3	2	39.4	0
42	2	2	0	1	0	0	0	0	0	2	2	29.9	0
65	2	2	0	0	0	0	0	0	0	3	0	27.5	0
70	2	2	0	0	0	0	0	0	0	2	2	32.5	0
62	2	2	0	0	0	0	0	0	1	3	2	30.8	0
44	2	1	0	0	0	0	0	0	0	3	2	28.8	0
57	2	1	0	0	0	0	0	0	0	3	2	30.2	0
55	1	2	0	0	1	0	0	0	0	3	2	35.8	0
55	2	2	0	0	0	0	0	0	0	2	2	38	0
60	2	1	0	0	1	0	0	0	1	3	1	29.2	0
64	2	1	1	0	0	0	1	1	1	3	0	37.2	0
71	2	1	0	0	0	0	0	0	0	2	2	37.5	0
48	2	2	0	1	1	0	0	0	0	3	0	42.5	0
23	2	2	0	0	0	0	0	0	0	3	0	41.2	0
52	2	2	0	0	0	0	0	0	0	2	0	32.3	0
70	2	2	0	0	0	0	0	0	0	3	2	34.3	0
50	2	1	0	1	0	0	0	0	1	3	0	26.1	0
55	2	2	0	1	0	0	0	0	0	3	0	33.7	0
47	2	1	0	0	0	0	0	0	0	3	1	33	0
80	2	1	0	0	0	0	0	0	0	2	0	31.8	0
85	2	2	0	0	0	0	0	0	0	3	1	32.3	0
49	2	2	0	0	1	0	0	0	0	3	1	30.4	0
47	2	2	0	1	0	0	0	0	0	3	2	26.5	0
60	2	2	0	1	0	0	0	0	0	3	2	51.3	0
46	1	1	0	0	0	0	0	0	0	2	0	31.9	0
60	2	2	0	1	1	0	1	0	1	3	0	33.5	0
53	2	1	0	0	1	0	0	0	1	3	0	26.7	0
57	2	2	0	0	0	0	1	0	0	7	3	36.4	0
68	2	2	0	1	0	0	0	0	0	2	1	30.6	0
58	2	2	0	0	0	0	0	0	0	3	2	27.4	0
44	2	2	0	0	0	0	0	0	0	2	1	37.7	0
49	2	2	0	0	0	0	0	0	0	3	1	26.6	0
49	1	1	0	0	1	0	0	0	1	3	0	29.3	0
55	1	1	1	0	0	0	0	0	0	3	1	22.2	0
63	2	2	1	0	0	0	0	0	0	2	2	46.4	0
51	2	2	0	0	0	0	0	0	1	3	3	26.5	0
58	2	1	0	0	1	0	1	0	0	3	1	0	0
60	2	1	0	0	1	0	0	0	0	3	1	0	0
59	2	2	0	0	1	0	0	0	1	3	2	28.1	0
60	2	1	0	0	1	0	1	1	0	3	1	28.7	0
64	2	2	1	0	1	0	1	0	1	3	2	25.9	0
50	2	2	0	0	1	0	0	0	0	3	0	33.9	0
63	2	2	1	0	1	0	1	0	1	3	2	52.4	0
52	2	1	0	0	1	0	0	0	0	3	0	35.2	0
43	2	1	0	0	1	0	0	0	1	3	0	0	0
59	1	1	1	0	1	0	0	0	0	6	3	21.2	0
56	1	2	0	0	1	0	0	0	0	6	2	30.5	0
67	1	1	0	0	1	0	0	0	1	6	1	24.1	0
50	1	2	0	0	0	0	0	0	0	6	1	32.6	0
50	1	1	0	0	0	0	0	0	0	2	1	25.2	0
63	1	2	0	0	1	0	0	0	0	6	0	32.2	0
38	1	2	0	0	1	0	0	0	1	6	3	31.5	0
59	1	2	1	0	1	0	0	0	0	6	3	24.6	0
28	1	2	0	0	1	0	0	0	0	6	2	33.4	0
49	1	2	0	0	1	0	0	0	0	6	0	24.6	0
43	1	1	1	0	1	0	0	0	1	6	2	35.9	0
39	1	1	0	0	1	0	0	0	1	6	3	33.8	0
27	1	1	0	0	1	0	0	0	0	6	2	28.3	0
46	1	2	0	0	1	0	0	0	0	6	1	31	0
38	1	2	0	0	1	0	0	0	1	6	0	36.1	0
43	1	2	0	0	1	0	0	0	1	6	1	28.1	0
40	1	1	0	0	0	0	0	0	1	6	0	28.8	0
40	1	1	0	0	1	0	0	0	0	6	1	27.2	0
64	1	2	0	0	1	0	0	1	1	6	0	22.3	0
42	1	2	0	0	1	0	0	0	0	6	2	25.8	0
57	1	1	0	0	1	0	0	0	0	6	2	24.8	0
52	1	1	1	0	1	0	0	0	1	6	0	26.6	0
57	1	2	0	0	0	0	0	0	0	6	2	26.4	0
39	1	2	0	0	1	1	0	0	1	6	0	29.6	0
53	1	1	0	0	1	0	0	0	1	6	1	23.8	0
45	1	2	1	0	1	0	0	0	0	6	2	21.9	0
30	1	2	1	0	1	0	0	0	1	6	1	28.2	0
50	1	2	0	0	0	0	0	0	0	6	0	34.2	0
55	1	2	0	0	0	0	0	0	0	6	1	40	0
75	1	1	0	0	0	0	1	1	0	6	1	22.4	0
60	1	2	0	0	1	0	0	0	0	6	1	23.1	0
47	1	2	1	0	1	0	0	0	0	6	1	26.1	0
56	1	2	0	0	1	0	0	0	1	6	1	26	0
46	1	1	0	0	1	0	0	0	0	6	2	23.8	0
61	2	2	0	0	0	0	0	0	0	1	0	31.3	0
44	2	2	0	0	1	0	0	0	1	5	1	27.8	0
61	1	2	0	0	1	0	0	0	1	6	0	27.2	0
41	2	1	0	0	0	0	0	0	1	3	2	28.6	0
44	1	1	0	0	1	0	0	0	0	3	1	29.3	0
59	1	2	0	0	1	0	0	0	1	6	0	28.2	0
69	1	2	0	0	1	0	1	0	1	6	0	27.4	0
67	1	1	0	0	1	0	0	0	1	6	2	26.1	0
81	1	1	0	0	1	0	0	0	1	3	3	30.6	0
66	2	2	0	0	1	0	0	0	1	2	2	34.2	0
59	1	1	0	0	1	0	0	0	1	2	0	41.6	0
52	1	2	0	0	1	0	1	0	1	6	2	33.7	0
47	2	2	0	0	1	0	0	1	1	2	1	30.3	0
50	2	2	1	0	1	0	0	0	1	7	0	37.2	0
34	2	1	0	0	1	0	1	0	1	5	1	41	0
50	1	1	0	0	1	0	0	0	1	6	1	28.9	0
40	1	1	0	0	1	0	0	0	1	6	3	28.1	0
45	2	2	0	0	1	0	0	0	1	2	0	28.5	0
22	1	2	1	0	1	0	0	0	1	6	0	33.7	0
82	2	2	1	0	1	0	0	0	1	2	2	26.7	0
52	1	2	0	0	1	0	0	0	1	6	0	32.8	0
66	1	2	0	0	0	0	0	0	1	2	1	26.5	0
24	2	1	0	0	1	0	0	0	1	5	2	30.8	0
47	1	1	0	0	1	0	0	0	1	6	0	31.6	0
62	2	2	0	0	1	0	0	0	0	2	1	32.3	0
60	2	2	0	0	1	0	0	0	1	2	1	29.6	0
44	2	1	0	0	0	0	0	0	1	2	2	38.1	0
43	2	2	0	0	0	0	0	0	1	2	2	26.4	0
56	1	1	0	0	0	0	1	0	1	6	0	22.2	0
52	2	1	0	0	1	0	1	1	0	2	2	30.2	0
69	2	2	0	0	0	0	0	0	1	2	1	33.4	0
65	1	2	0	0	1	0	0	0	1	6	0	28.4	0
49	2	2	0	0	1	1	1	0	1	5	1	30.8	0
64	2	2	1	0	1	0	0	0	1	2	1	44.4	0
65	2	1	1	0	0	0	1	0	1	3	0	35	0
35	1	2	0	0	1	0	0	0	1	6	0	30.7	1
54	2	1	0	0	1	0	0	0	0	2	1	41.2	0
63	2	1	0	0	0	0	0	0	0	2	2	35.4	0
61	2	1	0	0	1	0	0	0	0	2	3	43.7	0
69	2	2	0	0	1	0	0	0	0	2	2	28.9	0
48	1	2	0	0	0	0	0	0	0	2	3	27.6	0
46	1	1	0	0	1	0	0	0	0	2	1	28	0
50	2	1	0	0	1	0	0	0	0	2	0	36.6	0
50	1	1	1	0	1	0	0	0	0	2	2	38.5	0
51	2	1	0	0	1	0	0	0	0	2	1	40	0
70	2	2	0	0	0	0	0	0	0	2	0	35.6	0
66	2	2	0	0	1	0	0	0	0	2	1	25.9	0
75	2	1	0	0	1	0	0	0	0	2	1	28.3	0
43	2	2	0	0	1	0	0	0	0	2	1	31.7	0
47	2	1	1	0	1	0	0	0	0	7	1	31.3	0
60	1	1	0	0	1	0	0	0	0	7	0	28	0
44	2	1	0	0	1	0	0	0	0	7	2	32.8	0
52	2	2	0	0	0	0	1	0	0	7	1	32.7	0
75	2	2	0	0	1	0	0	0	0	7	0	44	0
74	2	2	0	0	0	0	1	0	0	7	2	30	0
45	1	2	0	0	0	0	0	0	0	7	1	36.3	0
25	1	2	0	0	0	0	0	0	1	7	0	29.9	0
56	2	2	0	0	0	1	1	0	0	3	2	28.4	0
43	1	2	0	0	1	0	0	0	0	3	2	32.9	0
56	2	2	0	0	1	0	0	0	0	2	0	29.3	0
33	1	1	0	0	1	0	0	0	0	2	0	29.2	0
69	2	2	1	0	1	0	1	0	0	5	1	30.4	0
58	2	2	0	0	1	1	0	0	0	3	2	35.4	1
66	2	2	0	0	1	0	1	0	0	2	3	41.4	0
58	2	1	0	0	1	1	1	1	0	2	1	34.2	0
35	1	2	0	0	1	0	0	0	1	2	1	30.2	0
38	1	2	1	0	1	0	0	0	0	6	1	27.3	0
29	1	2	1	0	1	0	0	0	0	3	3	35.4	0
58	2	2	1	0	1	0	0	0	0	2	1	28.6	1
50	1	2	1	0	1	0	0	0	0	4	3	26.6	0
44	1	2	0	0	0	0	0	0	0	2	0	31.9	0
19	2	1	0	0	1	0	0	0	1	1	0	30	0
44	1	1	0	0	1	0	0	0	0	6	0	31	0
53	2	1	0	0	1	0	0	0	0	5	1	28.6	0
52	1	2	0	0	1	0	0	0	1	1	1	31.4	0
64	1	1	0	0	1	0	0	0	0	2	1	25	0
61	2	1	1	0	1	0	0	0	0	1	1	29.9	1
64	1	2	0	0	0	0	1	0	0	5	1	36.1	0
31	2	1	0	0	1	0	0	0	0	1	2	36.5	0
47	2	2	1	0	1	0	0	0	1	1	2	44.3	0
56	2	1	0	0	1	0	0	0	1	3	0	26.6	0
59	2	2	0	0	1	0	0	0	0	1	2	24.7	0
37	1	1	0	0	0	0	0	0	0	1	2	28.5	0
38	2	2	0	0	1	0	0	0	0	1	1	21.9	0
53	2	2	0	0	1	0	0	0	0	1	0	31	0
64	2	2	0	0	1	0	0	0	0	2	0	26	0
64	1	2	0	0	1	0	0	0	0	1	1	28.2	0
51	1	1	0	0	0	0	0	0	0	1	2	25.9	0
50	1	1	1	0	1	0	0	0	0	1	1	28.7	1
42	1	2	1	0	1	0	0	0	0	1	2	26.5	0
46	2	2	0	0	1	0	0	0	0	1	1	32	0
66	2	1	0	0	1	0	1	0	1	3	0	23.9	1
60	1	2	0	0	0	0	0	0	0	1	1	26.9	0
40	2	2	0	0	0	0	0	0	0	1	0	32.1	0
50	1	2	0	0	0	0	0	0	0	1	1	30.8	0
41	1	1	0	0	0	0	0	0	0	5	0	27.1	0
72	2	2	0	0	1	0	1	1	0	7	1	32.3	0
68	2	1	0	0	1	0	1	0	0	7	1	25.2	0
66	1	1	0	0	1	0	0	0	1	2	0	31.2	0
41	2	2	0	0	1	1	0	0	1	3	0	32.7	0
64	2	2	1	0	1	1	1	0	0	7	1	34.7	0
44	2	1	0	0	1	0	0	0	0	1	0	39.3	0
27	2	1	0	0	1	0	0	0	0	1	0	38.3	0
73	2	1	1	0	1	0	1	1	0	3	1	31	0
61	1	2	1	0	1	0	0	0	0	6	2	32.7	0
60	2	1	0	0	1	0	0	0	0	2	1	25.1	0
44	1	2	1	0	1	1	0	1	0	2	2	29.3	0
52	1	1	0	0	1	0	0	0	1	6	2	20.9	0
19	2	2	1	0	1	0	0	0	1	7	0	42.1	0
62	2	1	0	0	1	0	1	0	1	3	1	32	0
46	1	2	0	0	1	0	0	0	0	2	2	28.3	0
63	2	2	0	0	1	0	0	0	1	2	0	41.5	0
56	1	2	0	0	1	0	1	0	0	3	1	30.4	0
43	2	2	0	0	1	0	0	0	1	7	0	30	0
52	1	1	0	0	1	0	0	0	0	5	1	31.1	0
53	1	2	0	0	1	0	1	0	1	6	0	28	0
66	1	2	0	0	1	0	0	0	0	1	1	30.9	0
68	2	1	0	0	1	0	0	0	0	3	0	31.1	0
51	1	2	0	0	1	0	0	0	0	3	0	29.2	0
41	2	2	0	0	1	0	0	0	0	2	0	32.3	0
49	1	2	0	0	0	0	0	0	0	2	1	22	0
66	2	2	0	0	1	0	0	0	0	3	2	22.2	0
62	2	2	1	0	0	1	1	1	1	3	2	34.2	0
50	2	2	0	0	0	0	0	0	1	1	1	29.5	1
60	1	2	1	0	1	0	1	0	1	3	0	31.3	0
59	2	1	0	0	1	0	1	1	0	2	2	26	0
58	2	2	1	0	0	0	1	0	0	3	2	41.5	0
57	1	2	0	0	1	0	0	0	1	4	1	31.3	0
44	2	2	0	0	1	0	0	0	0	1	0	39.7	0
66	1	2	0	0	1	0	0	0	0	6	0	28.3	0
61	2	2	0	0	1	0	0	0	0	2	0	36	0
49	2	2	1	0	0	0	0	0	0	5	0	31.3	0
74	1	2	1	0	1	0	0	0	1	5	1	35.5	0
40	2	2	1	0	1	0	0	0	0	1	2	22.9	0
77	2	2	0	0	1	0	1	0	0	1	2	27.8	0
50	1	1	0	0	1	0	0	0	0	6	2	32.3	0
29	2	1	0	0	1	0	0	0	1	5	0	27.4	0
51	2	1	0	0	1	0	1	0	0	5	1	33.4	0
49	1	1	0	0	1	0	0	0	1	4	0	42.3	0
63	2	2	0	0	1	0	1	0	0	1	0	26.6	0
47	1	1	0	0	1	0	0	0	0	6	1	24.3	0
62	1	2	1	0	1	0	0	0	1	6	0	33.7	0
47	1	1	0	0	1	0	0	0	0	2	0	25.6	0
56	2	2	1	0	1	0	0	0	0	5	2	36.7	0
35	2	1	0	0	1	0	0	0	0	7	0	28.3	0
51	2	1	0	0	1	0	0	0	0	2	1	0	0
50	1	1	0	0	1	0	0	0	0	2	1	38.2	0
50	1	2	0	0	1	0	0	0	0	6	0	0	0
56	2	1	0	0	1	0	0	1	0	3	2	20.1	0
59	2	2	0	0	1	0	1	1	0	1	2	24.6	0
64	2	1	1	0	1	0	0	0	0	3	0	32.6	0
47	2	1	0	0	0	0	0	0	1	2	2	30.3	0
46	2	2	0	0	1	0	0	0	0	5	1	29.1	0
63	2	2	0	0	1	0	0	0	0	2	0	26.3	0
48	1	2	0	0	1	0	0	0	0	6	2	28.3	0
65	2	1	1	0	1	0	0	0	0	2	1	24.4	0
38	2	1	0	0	1	0	0	0	0	2	1	32.5	0
39	2	1	0	0	0	0	0	0	0	4	0	0	0
21	2	2	0	0	0	0	0	0	0	7	2	28.2	0
46	2	2	0	0	1	0	0	0	0	1	1	35.9	0
49	1	2	0	0	1	0	1	0	1	6	0	36	0
65	1	2	0	0	1	0	0	0	1	6	2	0	0
73	2	1	0	0	0	0	0	0	0	5	1	27.1	0
51	2	1	0	0	1	0	0	0	0	1	1	29.6	0
43	2	2	0	0	1	0	0	0	0	7	2	26.2	0
37	2	1	1	0	1	0	0	0	1	5	1	27.4	1
60	1	2	0	0	1	0	0	1	1	1	1	38.3	0
57	2	2	1	0	1	0	0	0	0	1	1	32.2	0
59	2	2	0	0	1	0	0	1	0	1	0	38.5	0
70	2	1	0	0	1	0	0	0	0	3	2	23.2	0
62	1	2	1	0	1	0	0	0	0	7	2	31.7	0
50	2	2	0	0	1	0	0	0	0	2	0	30.9	0
64	1	2	0	0	0	0	0	1	0	1	1	28.2	0
79	2	2	1	0	0	0	0	0	1	3	1	40.1	1
18	1	1	0	0	1	0	0	0	1	7	0	32.3	0
61	2	2	0	0	1	0	0	0	0	2	2	31	0
70	2	2	0	0	1	0	1	1	0	5	2	29	0
44	1	2	0	0	1	0	0	0	0	5	1	26.3	0
51	2	1	0	0	0	0	0	0	0	5	2	51.6	0
48	1	1	1	0	1	0	0	0	0	6	0	23	0
51	1	2	1	0	1	0	0	1	0	2	1	17.3	0
66	2	2	0	0	1	0	0	0	1	7	2	28.9	0
35	2	2	0	0	1	0	0	0	1	2	1	29.7	0
55	1	1	0	0	1	0	0	0	0	4	1	23.6	0
46	1	1	0	0	1	0	0	0	0	4	2	33	0
58	1	2	0	0	1	0	1	0	0	4	0	33.3	0
38	1	1	0	0	1	0	0	0	0	4	1	36.6	0
38	1	1	0	0	1	0	0	0	0	4	1	27.2	0
43	1	2	0	0	1	0	0	0	0	4	0	31.4	0
49	1	2	0	0	1	0	0	0	0	4	1	27.4	0
52	1	2	0	0	1	0	0	0	0	4	2	35.7	0
50	1	2	0	0	1	0	0	0	0	4	1	29.3	0
69	1	1	0	0	1	0	0	0	0	4	1	31.6	0
40	1	2	0	0	1	0	0	0	0	4	0	32.5	0
41	1	2	0	0	1	0	0	0	0	4	1	26.4	1
28	1	2	0	0	1	0	0	0	0	4	2	33.1	0
49	1	2	0	0	1	0	0	0	0	4	0	39.9	0
44	1	1	0	0	1	0	0	0	0	4	2	29.1	0
59	1	1	0	0	1	0	0	0	0	4	2	25	0
39	1	2	0	0	1	0	0	0	0	4	0	28.1	0
44	1	2	0	0	1	0	0	0	0	4	2	30.8	0
58	1	2	0	0	1	0	0	0	0	4	3	21.5	0
42	1	2	0	0	1	0	0	0	0	4	0	29.8	0
61	1	1	0	0	1	0	1	1	0	4	0	20.7	0
48	1	2	0	0	1	0	0	0	0	4	0	0	0
69	1	2	0	0	1	0	1	0	0	4	3	25.7	0
41	1	2	0	0	1	0	0	0	0	4	2	30.3	0
52	1	1	0	0	1	0	1	0	0	4	0	0	0
51	1	1	0	0	1	0	0	0	0	4	1	29.7	0
49	1	2	0	0	1	0	0	0	0	4	1	24.8	0
43	1	1	0	0	1	0	0	0	0	4	2	29.6	0
47	1	2	0	0	1	0	0	0	0	4	3	23.8	0
39	1	2	0	0	1	0	0	0	0	4	1	29.2	0
57	1	2	0	0	1	0	0	0	0	4	0	33.3	0
45	1	1	0	0	1	0	0	0	0	4	0	36.2	0
37	1	2	0	0	1	0	0	0	0	4	2	29.2	0
46	1	1	0	0	1	0	1	0	0	4	1	25.3	0
59	1	1	0	0	1	0	0	0	0	4	0	38.1	0
45	1	1	0	0	1	0	0	0	0	4	2	32.7	0
42	1	1	0	0	1	0	0	0	0	4	1	31.9	0
46	1	1	0	0	1	1	0	0	0	4	1	42.8	0
57	1	1	0	0	1	0	0	0	0	4	3	28.3	0
47	1	1	0	0	1	0	0	0	0	4	2	33.1	0
60	1	1	0	0	1	0	0	0	0	4	1	22.9	0
51	1	2	0	0	1	0	0	0	0	4	1	32.2	0
53	1	2	0	0	1	0	0	0	0	4	0	35.6	0
48	1	2	0	0	1	0	0	0	0	4	0	28.6	0
57	1	1	0	0	1	0	0	0	0	4	2	25.5	0
39	1	1	0	0	1	1	0	0	0	4	2	26.5	0
37	1	2	0	0	1	0	0	0	1	4	1	32.6	1
33	1	2	0	0	1	0	0	0	0	4	0	30.5	0
50	1	1	0	0	1	0	0	0	0	4	0	33.6	0
39	1	2	0	0	1	0	0	0	0	4	0	36	0
51	1	2	0	0	1	0	0	0	0	4	2	26.8	0
60	1	2	0	0	1	0	0	0	0	4	2	30.7	0
46	1	1	0	0	1	0	0	0	0	4	1	26.5	0
44	1	2	0	0	1	0	0	0	0	4	1	23.4	0
40	1	2	0	0	1	0	0	0	0	4	1	28.3	0
43	1	1	0	0	1	1	0	0	0	4	2	29	0
47	1	2	0	0	1	0	0	0	0	4	0	29.3	0
45	1	1	0	0	1	0	0	0	0	4	2	24.5	0
40	1	1	0	0	1	0	0	0	0	4	2	26.4	0
44	1	2	0	0	1	0	0	0	0	4	0	31.8	0
57	1	1	0	0	1	0	0	0	0	4	1	27.9	0
51	1	2	0	0	1	0	0	0	0	4	1	35.8	0
37	1	1	0	0	1	0	0	0	0	4	1	33.6	0
40	1	2	0	0	1	0	0	0	0	4	2	29	0
55	1	2	0	0	1	0	0	0	0	4	0	30.3	0
49	1	2	0	0	1	0	0	0	0	4	0	25.4	0
60	1	1	0	0	1	1	0	0	0	4	3	26	0
43	1	1	0	0	1	0	0	0	0	4	0	45.2	0
33	1	1	0	0	1	0	0	0	0	4	1	30.3	0
37	1	1	0	0	1	0	0	0	0	4	0	31.7	0
51	1	2	0	0	1	0	0	0	0	4	0	32.4	0
43	1	2	0	0	1	0	0	0	0	4	0	38.4	0
42	1	1	0	0	1	0	0	0	0	4	1	28.7	0
42	1	2	0	0	1	0	0	0	1	4	0	40.5	0
52	1	2	0	0	1	0	0	0	0	4	0	33.2	0
45	1	2	0	0	1	0	0	0	0	4	2	42.8	0
38	1	1	0	0	1	0	0	0	0	4	0	32.4	0
41	1	2	0	0	1	0	0	0	0	4	2	30.2	0
52	1	1	0	0	1	0	0	0	1	4	0	26.5	0
47	1	2	0	0	1	0	0	0	0	4	2	30	0
63	1	1	0	0	1	0	1	0	0	4	2	24.3	0
51	1	1	0	0	1	0	0	0	0	4	1	32.3	0
44	1	2	0	0	1	0	0	0	0	4	1	32.7	0
63	1	1	0	0	1	0	0	0	0	4	1	28.9	0
58	1	2	0	0	1	0	1	0	0	4	2	27.3	0
62	1	2	0	0	1	0	1	1	0	4	0	24.7	0
45	1	2	0	0	1	0	0	0	1	4	1	35	0
41	1	1	0	0	1	0	0	0	0	4	1	23.9	0
44	1	2	0	0	1	0	0	0	0	4	0	33	0
51	1	2	0	0	1	0	0	0	0	4	0	33.7	0
59	1	2	0	0	1	0	0	0	0	4	0	31	0
52	1	1	0	0	1	0	0	0	0	4	2	34.5	0
68	1	2	0	0	1	0	1	0	0	4	0	30.4	0
29	1	2	0	0	1	0	0	0	1	4	0	24.3	0
45	1	1	0	0	1	0	0	0	0	4	0	24.8	0
45	1	1	1	0	1	0	0	0	0	4	1	28.2	0
50	1	1	0	0	1	0	0	0	0	4	3	20.7	0
58	1	1	0	0	1	0	0	0	0	4	2	24.4	0
57	1	1	0	0	1	0	0	0	0	4	1	33.7	0
41	1	2	0	0	1	0	0	0	0	4	0	25.3	0
55	1	2	0	0	1	0	0	0	0	4	1	26.5	0
41	1	2	0	0	1	0	0	0	0	4	1	34.2	0
59	1	1	0	0	1	0	0	0	0	4	0	33.9	0
40	1	2	0	0	1	0	0	0	0	4	2	32.7	0
44	1	1	0	0	1	0	0	0	0	4	3	29	0
48	1	1	0	0	1	0	0	0	0	4	1	29.6	0
52	1	1	0	0	1	0	1	0	0	4	0	32.3	0
42	1	1	0	0	1	0	0	0	0	4	0	32.1	0
47	1	2	0	0	1	0	0	0	0	4	1	35.7	0
41	1	1	0	0	1	0	0	0	0	4	0	27.1	0
43	1	2	0	0	1	0	0	0	0	4	0	30.1	0
45	1	2	0	0	1	0	0	0	0	4	1	32.6	0
44	1	2	0	0	1	0	0	0	0	4	1	26.4	0
47	1	1	0	0	1	0	0	0	0	4	1	24.7	0
55	1	2	0	0	1	0	1	0	0	4	0	26.4	0
57	1	2	0	0	1	0	0	0	0	4	2	28.3	0
36	1	2	0	0	1	0	0	0	0	4	2	36.5	0
40	1	1	0	0	1	0	0	0	1	4	0	35.1	0
61	1	2	0	0	1	0	0	0	0	4	2	29	0
62	1	1	0	0	1	0	1	0	0	4	0	37.6	0
49	1	2	0	0	1	0	0	0	0	4	0	32	0
60	1	2	0	0	1	0	0	0	0	4	2	27.8	0
46	1	2	0	0	0	0	0	0	0	4	2	23.8	0
51	1	2	0	0	1	0	0	0	0	4	2	43.4	0
46	1	2	0	0	1	0	0	0	0	4	1	30.9	0
51	1	2	0	0	1	0	0	0	0	4	2	24.4	0
59	1	1	0	0	1	0	1	1	1	4	2	27.6	0
53	1	2	0	0	1	0	0	0	0	4	2	24.7	0
59	1	2	0	0	1	0	0	0	0	4	0	26.3	0
47	1	2	0	0	1	0	0	0	1	4	2	28.8	0
33	1	1	0	0	1	0	0	0	1	4	2	35	0
42	1	2	0	0	1	0	0	0	0	4	0	26.7	0
41	1	1	0	0	1	0	0	0	0	4	2	31.7	0
51	1	1	0	0	1	0	0	0	0	4	0	41.8	0
45	1	1	0	0	1	0	0	0	1	4	0	32.4	0
46	1	2	0	0	1	0	0	0	0	4	3	33.3	0
42	1	1	0	0	1	0	0	0	0	4	1	25.9	0
37	2	2	0	0	1	0	0	0	1	4	1	36.1	0
45	1	1	0	0	1	0	0	0	0	4	0	27.4	0
72	1	1	0	0	1	0	0	0	0	4	1	37.8	0
47	1	2	0	0	1	0	0	0	0	4	2	29.1	0
64	1	1	0	0	1	0	1	0	0	4	0	24.6	0
27	1	2	0	0	1	0	0	0	0	4	1	40.1	0
51	1	1	0	0	1	0	0	0	0	4	1	29.3	0
42	1	2	0	0	1	0	0	0	0	4	1	30.4	0
73	1	1	0	0	1	0	0	0	0	4	2	28.1	0
40	1	2	0	0	1	0	0	0	0	4	3	28.8	0
59	1	2	0	0	1	0	1	0	0	4	2	25.1	0
54	1	1	0	0	1	0	1	0	0	4	0	27.7	0
53	1	1	0	0	1	0	0	0	0	4	0	23.4	0
62	1	2	1	0	1	0	0	1	0	4	1	20.2	0
54	1	2	0	0	1	0	0	0	0	4	1	34	0
38	1	2	0	0	1	0	0	0	0	4	2	31.2	0
62	1	2	0	0	1	0	1	0	0	4	0	28.3	0
53	1	2	0	0	1	0	0	0	0	4	2	22.3	0
49	1	2	0	0	1	0	0	0	0	4	1	23.9	0
57	1	1	0	0	1	0	0	0	0	4	2	24.5	0
69	1	2	0	0	1	0	0	1	0	4	0	34.2	0
41	1	1	0	0	1	0	0	0	0	4	0	32.2	0
50	1	1	1	0	1	0	0	0	0	4	2	31.7	0
66	1	1	1	0	1	0	0	0	0	4	2	34.3	0
39	1	1	0	0	1	0	0	0	0	4	0	33.1	0
52	1	2	0	0	1	0	0	0	0	4	1	27.1	0
47	1	1	0	0	1	0	0	0	0	4	1	24.3	0
52	1	1	0	0	1	0	0	0	0	4	2	21.5	0
39	1	1	0	0	1	0	0	0	0	4	1	23.2	0
69	1	2	0	0	1	0	0	0	0	4	3	27.7	0
51	1	1	0	0	1	0	0	0	0	4	0	29.3	0
54	1	2	0	0	1	0	0	0	0	4	2	25.1	0
45	1	1	0	0	1	0	0	0	0	4	0	30.7	0
28	1	1	0	0	1	0	0	0	0	4	2	35.5	0
44	1	2	0	0	1	0	0	0	0	4	1	27.1	0
48	1	2	0	0	1	0	0	0	1	4	0	27.3	0
63	1	1	0	0	1	0	0	0	0	4	0	29.1	0
51	1	2	0	0	1	0	0	0	0	4	1	23.8	0
66	1	1	0	0	1	0	1	0	0	4	0	25.4	0
57	1	1	1	0	1	0	0	0	0	4	1	24.7	0
39	1	2	0	0	1	0	0	0	0	4	0	30.3	0
53	1	1	0	0	1	0	0	0	0	4	1	27.8	0
47	1	2	0	0	1	0	0	0	0	4	1	32.4	0
59	1	2	0	0	1	0	1	0	0	4	2	26.4	0
57	1	1	0	0	1	0	1	0	0	4	1	23.3	1
77	1	2	0	0	1	0	1	0	0	4	1	28	0
72	1	2	1	0	1	0	1	0	0	4	0	37.9	0
47	1	2	0	0	1	0	0	0	0	4	3	27.6	0
63	1	1	1	0	1	0	1	0	0	4	1	24.9	0
61	2	2	0	0	1	0	1	0	0	4	0	28.7	0
35	1	2	0	0	1	0	0	0	0	4	1	21.6	0
44	1	1	0	0	1	0	0	0	0	4	1	34	0
42	1	2	0	0	1	0	0	0	1	4	2	28.5	0
44	1	1	0	0	1	0	0	0	0	4	2	23.3	0
49	1	2	1	0	1	0	0	0	0	4	2	25.9	0
44	1	2	0	0	1	0	0	0	0	4	1	27.9	0
45	1	2	0	0	1	0	0	0	0	4	1	30.8	0
47	1	2	0	0	1	0	0	0	1	4	2	38.2	0
55	1	1	1	0	1	0	0	0	0	4	3	25.9	0
40	1	1	0	0	1	0	0	0	0	4	1	28	0
48	1	2	1	0	1	0	0	0	0	4	2	30.8	0
40	1	1	0	0	1	0	0	0	0	4	2	32.6	0
48	1	2	0	0	1	0	0	0	1	4	2	29.5	0
50	1	1	1	0	1	0	0	0	0	4	0	25.5	0
44	1	2	0	0	1	0	0	0	0	4	2	23.5	0
41	1	2	0	0	1	0	0	0	0	4	0	37.8	0
39	1	2	0	0	1	0	0	0	0	4	0	30.1	0
44	1	2	0	0	1	0	0	0	0	4	3	22.9	0
61	1	1	0	0	1	0	0	0	0	4	0	28.3	0
49	1	1	0	0	1	0	0	0	0	4	2	29.8	0
30	1	2	0	0	1	0	0	0	1	4	1	43.1	0
68	1	2	0	0	1	0	0	0	0	4	1	23.1	0
58	1	2	0	0	1	0	0	0	0	4	0	32.7	0
51	1	1	0	0	1	0	0	0	0	4	2	27	0
59	1	1	1	0	1	0	0	0	0	4	1	22.6	0
43	1	1	0	0	1	0	0	0	0	4	1	32.8	0
35	1	1	0	0	1	0	0	0	0	4	2	32.2	0
44	1	2	0	0	1	0	0	0	0	4	3	22.6	0
43	1	2	0	0	1	0	0	0	1	4	2	26.4	0
56	1	2	1	0	1	0	0	0	0	4	3	34.7	0
46	1	1	0	0	1	0	0	0	0	4	0	32.5	0
53	1	2	0	0	1	0	0	0	0	4	2	28.1	0
40	1	1	0	0	1	0	0	0	0	4	2	34.9	0
47	1	2	1	0	1	0	0	0	0	4	0	36.5	0
41	1	2	0	0	1	0	0	0	0	4	2	35.9	0
51	1	1	0	0	1	0	0	0	0	4	3	26	0
29	1	2	0	0	1	0	0	0	1	4	3	39.1	0
46	1	2	0	0	1	0	0	0	0	4	1	27.2	0
50	1	1	0	0	1	0	0	0	0	4	2	28.2	0
46	1	2	0	0	1	0	0	0	0	4	1	32.3	0
23	1	1	0	0	1	0	0	0	0	4	0	33.1	0
51	1	1	0	0	1	0	0	0	0	4	1	29.1	0
40	1	1	0	0	1	0	0	0	0	4	1	32.3	0
34	1	2	0	0	1	0	0	0	1	4	3	33.9	0
43	1	1	0	0	1	0	0	0	0	4	1	28.8	0
33	1	2	0	0	1	0	0	0	1	4	2	25.5	0
65	1	2	0	0	1	0	0	0	1	4	1	31.8	0
42	1	2	0	0	1	0	0	0	0	4	0	36.8	0
49	1	1	0	0	1	0	0	0	0	4	0	28.2	0
50	1	1	0	0	1	0	0	0	1	4	0	37.9	0
61	1	2	0	0	1	0	0	0	0	4	0	21.8	0
48	1	2	0	0	1	0	0	0	1	4	2	37.9	0
32	1	1	0	0	1	0	0	0	0	4	2	27.9	0
70	1	1	0	0	1	0	0	0	0	4	2	31.9	0
52	1	1	0	0	1	0	0	0	0	4	1	24.4	0
66	1	1	0	0	1	0	0	0	0	4	2	21.9	0
44	1	2	0	0	1	0	0	0	1	4	1	42	0
63	1	2	1	0	1	0	0	0	0	4	0	34	0
28	1	2	1	0	1	0	0	0	0	4	1	29	0
58	1	1	0	0	1	0	0	0	0	4	2	26	0
46	1	2	0	0	1	0	0	0	0	4	0	29.4	0
51	1	2	0	0	1	0	0	0	0	4	1	34.2	0
41	1	1	0	0	1	0	0	0	0	4	0	37.6	0
48	1	2	0	0	1	0	0	0	0	4	1	28	0
47	1	2	0	0	1	0	0	0	0	4	1	29.3	0
50	1	1	0	0	1	0	0	0	0	4	0	27.6	0
53	1	2	0	0	1	0	0	0	0	4	1	29.9	0
58	1	2	0	0	1	0	0	0	0	4	1	35.4	0
45	1	2	0	0	1	0	0	0	0	4	3	39.7	0
36	1	2	0	0	1	0	0	0	0	4	2	36.1	0
47	1	1	0	0	1	0	0	0	0	4	0	33.5	0
44	1	1	0	0	1	0	0	0	0	4	0	30.8	1
47	1	2	0	0	1	0	0	0	0	4	2	28.7	0
63	1	2	0	0	1	0	0	0	0	4	0	31.5	0
48	1	2	0	0	1	0	0	0	0	4	3	25.6	0
41	1	1	0	0	1	0	0	0	1	4	2	34.1	0
32	1	1	0	0	1	0	0	0	0	4	0	30.4	0
60	1	2	0	0	1	0	0	0	1	4	0	38.6	0
51	1	1	0	0	1	0	0	0	0	4	3	29.6	0
60	1	2	0	0	1	1	1	0	0	4	0	27.4	0
68	1	1	0	0	1	0	1	0	0	4	1	25	0
45	1	2	0	0	1	0	0	0	0	4	1	29.8	0
60	1	1	0	0	1	0	0	0	0	4	0	36.5	0
50	1	2	0	0	1	0	0	0	0	4	3	29.9	0
43	1	1	0	0	1	0	0	0	0	4	0	38	0
33	1	1	0	0	1	0	0	0	0	4	0	31.8	0
45	1	2	0	0	1	0	0	0	0	4	3	34	0
44	1	1	0	0	1	0	0	0	0	4	1	33.5	0
51	1	2	0	0	1	0	0	0	0	4	1	35	0
64	1	1	0	0	1	0	0	0	1	4	1	30.8	0
55	1	1	0	0	1	0	0	0	0	4	2	27.3	0
50	2	1	0	0	0	0	0	0	0	5	1	29.9	0
63	2	1	0	0	1	0	0	0	1	2	2	23.6	0
49	2	2	0	0	0	0	0	0	1	5	0	25.8	0
67	2	2	0	0	0	0	0	0	1	2	1	23.4	0
64	1	2	0	0	0	0	1	0	1	2	0	30.1	0
56	1	1	0	0	1	0	0	0	1	6	2	33	0
41	1	2	0	0	1	0	0	0	0	6	1	30.3	0
66	1	1	0	0	1	0	0	0	1	6	2	23.7	0
26	2	1	0	0	1	0	0	0	0	2	2	32.1	0
49	1	1	0	0	1	0	0	0	1	6	1	24.9	1
50	1	2	0	0	1	0	0	0	1	7	2	26.2	0
56	2	1	0	0	1	0	0	0	1	2	0	30.3	0
47	2	2	0	0	1	0	0	0	1	5	0	43.6	0
55	1	2	0	0	0	0	0	0	1	6	2	33.7	0
52	2	2	0	0	0	0	1	0	1	2	0	25.6	0
44	2	2	0	0	1	0	0	0	1	3	0	24.9	0
68	2	2	0	0	1	0	0	0	1	2	1	31.7	0
59	2	2	0	0	0	0	1	0	0	2	0	32.6	0
53	1	2	0	0	1	0	0	0	1	6	2	23.3	0
52	2	2	0	0	1	0	0	0	1	2	1	30.7	0
56	2	2	0	0	1	0	1	1	1	5	0	35.9	0
47	2	1	0	0	1	0	0	0	1	5	1	22.3	0
63	2	2	0	0	1	0	0	1	1	5	3	34.9	0
65	2	2	0	0	1	0	0	0	1	5	3	31.3	0
60	2	2	0	0	0	0	0	0	0	5	1	28	0
49	2	1	1	0	1	0	0	0	1	5	1	22	0
49	1	1	0	0	0	0	1	0	1	5	3	19.8	0
70	2	2	0	0	1	0	1	0	1	5	1	36.8	0
60	1	2	0	0	1	0	0	0	0	5	2	26.4	0
80	2	2	0	0	1	0	1	0	0	5	1	35.3	0
59	1	2	0	0	1	0	1	1	1	5	1	30.4	0
60	2	1	1	0	1	0	0	0	1	5	2	27.7	0
65	2	2	1	0	1	0	1	0	1	5	3	36.3	0
68	1	2	0	0	1	0	0	0	0	5	2	28.9	0
61	2	2	0	0	1	0	0	0	1	5	0	39.8	0
51	2	2	1	0	1	0	0	0	0	5	2	29.1	0
63	2	2	0	0	0	0	0	0	1	7	1	30.1	0
53	2	2	0	0	1	0	0	1	1	5	0	41	0
73	1	2	0	0	1	0	1	0	0	5	2	32.7	0
79	2	1	0	0	0	0	0	0	0	5	3	30.8	0
42	2	2	0	0	1	0	0	0	1	5	1	32.3	0
61	2	2	1	0	1	0	0	0	1	5	1	24.1	0
50	2	2	0	0	1	0	0	0	0	5	1	25.3	0
76	2	1	0	0	1	0	0	0	1	5	0	37.8	0
62	1	2	0	0	1	0	0	0	0	5	0	29	0
33	1	2	0	0	0	0	0	0	0	5	0	28.2	0
59	2	2	1	0	1	0	0	0	1	5	1	31.2	0
52	2	2	1	0	1	0	0	1	1	5	1	37	0
52	2	2	0	0	1	0	0	0	1	2	1	31.3	0
57	2	1	1	0	1	0	0	0	1	2	1	29.7	0
69	2	2	1	0	1	0	1	0	1	5	1	33.7	0
50	2	2	0	0	1	0	0	0	1	5	1	36.9	0
50	1	2	0	0	1	0	0	0	1	5	1	26.9	0
57	2	1	0	0	0	0	0	0	0	2	0	40.9	0
74	2	1	1	0	1	0	0	0	1	5	2	32.5	0
38	2	1	0	0	1	0	0	0	1	5	0	34.6	0
61	1	2	0	0	1	0	0	0	1	5	1	28.3	0
33	2	2	0	0	1	0	0	0	1	5	2	28.1	0
47	2	2	0	0	1	0	0	0	1	5	3	27.3	0
56	2	2	0	0	1	0	0	1	0	5	1	33.8	0
52	2	1	0	0	1	0	0	0	0	2	2	22.3	0
62	2	1	0	0	1	0	1	1	1	2	2	25.5	0
60	2	1	0	0	1	0	0	0	0	5	2	36.1	0
49	1	1	0	0	1	0	0	0	0	5	1	27.9	0
50	2	1	0	0	1	0	0	0	1	5	2	27.9	0
53	1	2	0	0	0	0	0	0	0	5	1	21.1	0
78	2	2	0	0	1	0	0	0	0	5	2	33.5	0
47	2	2	0	0	1	0	0	0	1	5	3	28.7	0
68	1	1	0	0	1	0	0	0	0	3	1	26.3	0
53	1	1	0	0	1	0	0	0	0	5	0	43.7	0
22	2	1	0	0	1	0	0	0	0	2	0	0	0
46	2	2	0	0	1	0	1	0	1	1	2	35.2	0
59	2	2	0	0	1	0	1	0	0	2	0	0	0
52	2	2	1	0	1	0	0	0	0	5	2	37.3	0
59	2	2	0	0	1	0	0	0	0	1	2	0	0
47	2	2	0	0	0	0	0	0	0	5	2	31.2	0
49	2	1	1	0	0	0	0	0	0	3	0	50.6	1
53	2	2	1	0	1	0	0	0	0	2	2	29.8	0
64	1	2	0	0	1	0	0	1	0	1	3	33.9	0
44	2	2	1	0	0	0	0	0	0	7	2	46.2	1
62	2	2	0	0	1	0	0	0	0	2	2	0	0
32	1	2	0	0	1	0	0	0	0	2	1	37.5	0
68	2	1	0	0	1	0	0	0	0	5	1	28.7	0
42	2	2	0	0	0	0	0	0	0	5	2	30.1	0
46	2	1	1	0	1	0	0	0	1	2	2	35.6	0
49	1	2	0	0	1	0	0	0	1	6	2	28.5	0
51	1	1	0	0	0	0	0	1	1	6	0	28.9	0
76	1	1	0	0	1	0	0	0	1	5	2	18.8	1
67	2	1	0	0	1	0	0	0	1	5	2	0	0
61	1	1	0	0	1	0	0	0	1	5	1	21.8	0
58	2	2	0	0	1	0	0	1	1	2	0	30.1	0
67	2	2	0	0	1	0	0	0	1	5	2	23.3	0
45	2	1	0	0	1	0	0	0	0	5	1	23.8	0
44	2	2	0	0	0	0	0	0	0	5	0	29.6	0
46	2	2	0	0	1	0	0	0	1	5	0	31.3	0
52	2	1	0	0	1	0	0	0	1	5	1	29.9	0
45	1	1	0	0	1	0	0	0	0	5	0	32.8	0
71	2	2	0	0	0	0	0	0	0	5	0	31.7	0
59	2	2	0	0	0	0	0	0	0	5	2	35.7	0
29	1	2	0	0	1	0	0	0	0	5	1	26.1	0
64	1	2	0	0	1	0	0	0	0	5	1	27.6	0
61	2	2	0	0	1	0	0	0	0	2	0	27.5	0
73	2	2	0	0	1	0	0	1	1	7	0	32.6	0
67	2	1	0	0	0	0	1	1	0	5	1	28.9	0
61	1	2	0	0	1	0	0	1	0	5	1	28.3	0
63	2	2	0	0	1	0	1	0	1	5	2	29.1	0
62	2	2	0	0	1	0	0	0	0	3	0	41.1	0
75	2	2	0	0	1	0	0	0	0	5	1	35.1	0
41	2	2	0	0	0	0	0	0	0	5	2	35.6	0
56	1	2	0	0	1	0	0	0	1	5	1	24.3	0
49	1	2	0	0	1	0	0	0	0	5	1	23.1	0
53	1	2	0	0	1	0	0	0	0	5	1	22	0
46	2	2	0	0	1	0	0	0	1	5	1	28.5	0
61	2	2	0	0	1	0	1	0	1	5	0	29.5	0
61	2	1	0	0	1	0	1	0	0	5	0	26.1	0
50	1	2	0	0	1	0	0	0	1	5	0	30.9	0
63	2	2	0	0	1	0	0	0	0	5	1	25.5	0
51	2	1	0	0	1	0	0	0	1	5	2	26.6	1
48	1	1	0	0	1	0	0	0	1	5	0	37.7	0
51	2	2	0	0	1	0	0	0	0	5	1	33.3	0
50	2	2	0	0	1	0	0	1	1	5	3	24.7	0
29	2	1	0	0	1	0	0	0	1	5	1	35.4	0
54	2	2	0	0	0	0	0	0	0	3	0	33.3	0
59	2	2	0	0	1	0	0	0	1	5	0	44.7	0
66	2	2	0	0	1	0	0	0	0	5	2	29.4	0
35	1	1	0	0	0	0	0	0	1	5	2	26.6	0
48	2	2	0	0	1	0	0	0	1	5	0	35.6	0
58	2	2	0	0	1	0	0	0	0	5	1	26.4	0
49	2	1	1	0	1	0	0	0	1	5	2	23.6	0
62	2	1	0	0	1	0	1	0	1	5	1	22.5	0
36	2	1	0	0	1	0	0	0	1	5	1	27.8	0
51	2	2	0	0	0	0	0	0	1	5	1	23.9	0
29	1	2	0	0	1	0	0	0	1	5	2	26.9	0
61	2	2	0	0	1	0	0	0	1	5	2	30.1	1
28	2	1	0	0	1	0	0	0	1	5	1	39.5	0
62	1	2	0	0	1	0	0	0	0	5	0	26	0
74	2	2	0	0	1	0	0	0	0	5	2	31.8	0
43	1	2	0	0	1	0	0	0	1	5	3	24.1	0
71	2	2	0	0	1	0	0	0	1	5	2	38.3	0
47	1	2	0	0	1	1	0	0	1	5	2	27.7	0
51	2	2	0	0	0	0	0	0	0	5	1	30.3	0
42	1	1	0	0	1	0	0	0	1	5	1	33.1	0
50	2	2	0	0	1	0	0	0	1	5	1	35.3	0
38	1	2	0	0	0	0	0	0	0	6	2	24.8	0
50	1	1	0	0	1	0	1	0	1	3	1	32.7	0
57	1	1	0	0	1	0	0	0	1	3	0	32.4	0
62	2	2	0	0	1	0	0	0	0	3	3	33.6	1
55	2	1	0	0	0	0	0	0	0	2	2	35.8	0
51	2	2	0	0	0	0	1	0	0	2	3	27.1	0
54	1	2	0	0	0	0	1	0	1	2	2	31.6	0
60	2	2	0	0	0	0	1	0	0	2	2	31.9	0
66	2	2	0	0	1	0	0	0	0	2	2	32	0
63	2	1	0	0	1	0	0	0	0	3	2	31.7	0
49	2	2	0	0	0	0	0	0	0	2	2	36.8	0
59	2	2	0	0	1	0	0	0	1	3	1	37.1	0
63	2	2	0	0	1	0	0	0	0	2	0	36.8	0
68	2	2	0	0	0	0	0	0	0	2	0	32.3	0
69	1	2	0	0	0	0	0	0	0	2	0	25.1	0
51	2	2	0	0	0	0	0	0	0	2	0	35.3	1
60	2	2	0	0	0	0	0	0	0	2	2	29.2	0
65	2	2	0	0	0	0	0	0	0	2	1	25.8	0
62	2	1	0	0	0	0	0	0	0	3	0	32.5	0
65	2	2	0	0	0	0	0	0	0	2	3	28.6	0
63	2	1	0	0	0	0	0	0	0	2	2	29.8	0
61	2	2	0	0	0	1	0	0	0	2	2	33.5	0
60	2	2	0	0	0	0	0	0	0	2	1	31.1	0
48	2	2	0	0	1	0	0	0	0	2	1	28.6	0
62	2	2	0	0	0	0	0	0	0	2	1	25.5	0
63	2	1	0	0	0	0	0	0	0	2	2	24.1	0
68	2	2	0	0	0	0	0	0	0	7	2	31	0
48	2	2	0	0	0	0	0	0	0	2	1	24.4	0
68	2	2	0	0	1	0	0	0	0	3	3	61.6	0
54	2	2	0	0	0	0	0	0	0	2	2	26	0
69	2	2	0	0	0	0	0	0	0	2	1	29.6	0
70	2	2	0	0	0	0	1	0	0	2	1	39.5	0
70	2	1	0	0	0	0	0	0	0	2	0	33	0
65	1	2	0	0	0	0	0	0	0	3	1	29.2	0
51	2	1	1	0	1	0	0	0	1	3	1	31.4	0
54	2	2	0	0	0	0	0	0	0	2	2	27.6	0
77	2	1	0	0	0	0	0	0	0	2	2	33	0
71	2	2	0	0	0	0	0	0	0	3	0	32.1	0
72	2	2	0	0	0	0	0	0	0	3	0	32.3	0
68	2	2	0	0	1	0	1	0	0	3	0	32.5	0
59	2	2	0	0	0	0	0	0	0	2	0	28.3	0
59	2	2	0	0	0	0	0	0	0	2	1	30.2	0
56	2	2	0	0	0	0	0	0	0	2	2	33.2	0
69	2	2	0	0	0	0	0	0	0	2	1	29	0
72	1	2	0	0	0	0	1	0	0	2	2	25.9	0
62	2	2	0	0	0	0	0	0	0	2	0	33	0
42	1	2	0	0	0	0	0	0	0	3	3	31	0
51	2	1	0	0	1	0	0	0	0	3	0	36.7	0
67	2	2	0	0	0	0	0	0	0	3	3	31.4	0
52	2	1	0	0	1	0	0	0	0	2	2	20.8	0
56	2	2	0	0	0	0	0	0	0	2	2	25.1	0
77	1	2	0	0	0	0	0	0	0	2	1	29	0
58	2	2	0	0	0	0	0	0	0	3	1	33.8	0
47	1	2	0	0	0	0	0	0	0	3	0	33.2	0
45	2	1	0	0	0	0	0	0	0	2	1	28.7	0
63	1	1	0	0	1	0	1	0	0	3	0	30.8	0
68	2	2	0	0	1	0	0	0	1	2	1	26.6	0
62	2	2	0	0	0	0	0	0	0	2	0	43.7	0
62	2	2	0	0	0	0	1	0	0	2	3	21.5	0
68	2	1	0	1	0	0	0	0	0	2	2	36	0
64	2	2	0	0	0	0	0	0	0	3	0	24.9	0
66	2	2	0	0	1	0	0	0	1	2	3	32.2	0
41	2	1	0	0	0	0	0	0	0	3	1	35.5	0
65	1	2	0	0	0	0	0	0	0	2	1	26.9	0
51	2	2	0	0	0	0	0	0	0	2	0	28.2	0
63	2	2	0	1	0	0	0	0	0	2	0	33.6	0
73	2	2	0	0	0	0	0	0	0	3	0	36.2	0
59	2	2	0	0	0	0	0	0	0	2	0	27.1	0
65	2	1	0	0	0	0	0	0	0	3	2	29.6	0
66	1	2	0	0	0	0	1	1	0	2	0	25.9	0
73	2	1	0	0	0	0	0	0	0	2	1	26.7	0
66	2	1	0	0	0	0	0	0	0	2	0	33.4	0
56	2	1	0	0	1	0	0	0	0	2	2	23.8	0
56	2	1	0	0	0	0	0	0	0	3	2	22.6	0
61	2	2	0	0	0	0	0	0	0	2	2	25.3	0
59	1	1	0	0	0	0	0	0	0	2	0	28	0
53	2	2	0	0	0	0	0	0	0	2	0	28.4	0
52	2	1	0	0	0	0	0	0	0	2	0	37.3	0
71	2	2	0	0	0	0	1	0	0	2	2	32.6	0
65	2	2	0	0	0	0	0	0	0	2	0	35.2	0
46	2	2	0	0	0	0	0	0	0	2	2	27.8	0
61	2	1	0	0	0	0	0	0	0	2	2	48.3	0
64	2	2	0	0	0	0	0	0	0	2	2	26.1	0
49	2	2	0	0	0	0	0	0	0	2	1	28	0
64	2	1	1	0	0	0	0	0	0	2	2	22	0
62	2	2	0	0	0	0	0	0	0	2	2	24.8	0
38	2	1	0	0	0	0	0	0	0	3	1	26.3	0
70	2	2	0	0	0	0	0	0	0	2	1	29.4	1
56	2	2	0	0	0	0	0	0	0	2	0	27	0
57	2	2	0	0	0	0	0	0	0	2	2	23.9	0
66	1	1	0	0	0	0	0	0	0	2	1	21.6	0
71	2	1	0	0	1	0	1	0	0	2	3	24.8	0
54	1	2	0	0	0	0	0	0	0	2	2	26	0
56	1	2	0	0	0	0	1	0	0	2	1	22.9	0
68	2	1	0	0	0	0	0	0	0	3	1	26.3	0
51	1	2	0	0	0	0	1	0	0	3	1	24.9	0
75	2	2	0	0	0	0	0	0	0	2	0	29.7	0
62	2	2	0	0	0	0	0	1	0	2	0	34	0
57	2	2	0	0	0	0	0	0	0	2	2	32.6	0
75	2	2	0	0	0	0	0	0	0	2	1	23.3	0
61	2	2	0	0	0	0	0	0	0	2	3	31.7	0
50	2	2	0	0	0	0	0	0	0	2	1	23.4	0
50	2	2	0	0	0	0	0	0	0	3	2	26.9	0
57	1	1	1	0	1	0	0	1	0	3	3	26.1	0
51	2	2	0	0	0	0	0	0	0	3	0	30.9	0
51	2	2	0	0	0	0	0	0	0	2	1	29.5	0
65	2	2	0	0	0	0	0	1	0	2	0	25.3	0
58	2	2	1	0	1	0	1	0	0	3	2	32	0
74	2	2	0	0	0	0	0	1	0	2	0	29.6	0
53	2	2	0	0	1	0	0	0	0	2	2	35.6	0
68	1	1	0	0	0	0	1	0	0	3	1	29.9	0
39	2	2	0	0	0	0	0	0	0	2	0	36.7	0
71	2	2	0	0	0	0	1	0	0	2	1	30.6	0
62	2	2	0	0	0	0	0	0	0	2	1	46.2	0
56	2	2	0	0	0	0	0	0	0	2	2	42	0
67	2	2	0	0	0	0	0	0	0	2	1	38.4	0
47	2	2	0	0	0	0	0	0	0	2	0	36.9	0
59	2	2	0	0	1	0	0	1	0	3	0	40.3	0
66	2	2	0	0	0	0	0	0	0	2	1	32.2	0
68	2	2	0	0	0	0	0	0	0	2	1	35.5	0
68	2	1	0	0	0	0	0	0	0	2	2	38.2	0
52	2	2	0	0	0	0	0	0	0	2	1	35.8	0
53	2	1	0	0	0	0	0	1	0	3	0	30.7	0
65	2	2	0	0	0	0	0	0	0	2	1	35.4	0
65	2	2	0	0	0	0	1	0	0	2	1	25.7	0
68	2	1	0	0	0	0	0	0	0	2	2	27	1
61	1	2	0	0	0	0	0	0	0	2	2	33	0
61	2	2	1	0	0	0	0	0	0	3	0	30	0
58	2	2	0	0	0	0	0	0	0	2	0	43.4	0
63	1	2	0	0	0	0	0	0	0	2	0	30.8	0
71	2	2	0	0	0	0	0	0	0	2	0	30.9	0
66	2	2	0	0	1	0	1	1	0	2	0	30.3	0
62	2	2	0	0	0	0	0	0	0	2	2	27	0
74	2	2	0	0	0	0	0	0	0	2	2	30.6	0
61	1	1	1	0	1	0	0	0	1	3	1	31.8	0
72	2	2	0	0	0	0	0	0	0	2	0	29.8	0
63	2	1	0	0	0	0	0	0	0	2	0	30.4	0
67	2	2	0	0	0	0	0	0	0	2	2	28.9	0
67	2	2	0	0	0	0	0	0	0	2	3	38	0
62	2	1	0	0	0	0	0	0	0	3	2	32.6	0
66	1	2	0	0	1	1	1	0	0	3	1	23.6	0
71	1	2	0	0	0	0	0	1	0	2	2	25.5	0
73	2	2	0	0	0	0	0	0	0	2	1	31.1	0
68	1	2	0	0	1	0	0	0	1	2	1	29.3	0
66	2	1	0	0	0	0	0	0	0	3	1	26.8	0
63	2	2	0	0	0	0	1	1	0	2	1	34.1	0
70	2	2	0	0	0	0	0	0	0	2	1	36.4	0
62	2	1	0	0	0	0	0	0	0	3	1	34.6	0
59	1	1	1	0	1	0	0	0	0	3	0	30.9	0
53	2	2	0	0	0	0	1	0	0	3	0	29.2	0
50	2	1	0	0	0	0	0	0	0	2	0	34.8	0
66	2	1	0	0	0	0	0	0	0	2	1	31.7	0
50	2	2	0	0	0	0	0	0	0	2	2	27.6	0
50	1	2	0	0	0	0	0	0	0	3	2	27.4	1
64	2	1	0	0	0	0	0	0	0	2	0	31.4	0
47	2	2	0	0	1	0	0	0	0	3	0	35	0
51	2	2	0	0	0	0	0	0	0	2	1	30.1	0
55	2	2	0	0	0	0	0	0	0	2	1	30.3	0
73	2	1	0	0	0	0	1	0	0	2	2	29.4	0
57	2	1	0	0	0	0	0	0	0	2	2	35.2	0
77	2	2	0	0	0	0	0	0	0	7	0	75.1	0
59	2	1	0	0	0	0	0	0	0	3	2	25.9	0
59	2	1	0	0	0	0	0	0	0	3	3	33.1	0
62	2	2	0	0	0	0	0	0	0	2	2	32.7	0
60	1	1	0	0	0	0	0	0	0	2	0	32.7	0
58	2	1	0	0	0	0	0	0	0	2	2	32	0
62	2	2	0	0	0	0	0	0	0	2	0	36.9	0
69	2	2	0	0	0	0	0	0	0	2	3	31.8	0
54	1	2	0	0	0	0	0	0	0	2	0	29.5	0
50	2	2	0	0	0	0	0	0	0	2	2	37	0
42	1	2	0	0	0	0	0	0	0	7	1	36.8	0
47	2	2	0	0	0	0	0	0	0	2	0	38.8	0
59	2	2	0	0	0	0	1	0	0	2	0	31.6	0
64	2	2	0	0	0	0	0	0	0	2	1	36.6	0
65	2	1	0	0	0	0	0	0	0	3	2	41.3	0
62	2	2	0	0	0	0	0	0	0	2	2	30.5	0
63	2	2	0	0	0	0	1	0	0	3	2	27.4	0
62	2	1	0	0	0	0	0	0	0	2	2	31.8	0
57	2	2	0	0	0	0	0	0	0	2	1	24.8	0
51	2	2	1	0	1	0	0	0	0	2	1	35.4	0
51	2	2	0	0	0	0	0	0	0	2	3	27.3	0
67	1	2	0	0	0	0	0	0	0	2	1	31.3	0
76	2	1	0	1	0	0	0	0	0	2	2	31.1	0
67	2	2	0	0	0	0	0	0	0	2	1	33.2	0
46	1	2	0	0	0	0	0	0	0	2	1	27.5	0
59	2	2	0	1	1	0	0	0	1	3	2	27.4	0
62	1	2	0	0	0	0	0	0	0	2	1	27.7	0
71	2	2	0	0	0	0	1	0	0	2	1	24.5	0
61	2	2	0	0	1	0	0	0	0	2	1	38.7	1
63	2	2	0	0	0	0	0	0	0	2	1	28.3	0
66	2	2	0	0	0	0	1	0	0	2	2	26.5	0
75	1	1	0	0	0	0	0	0	0	2	3	28	0
72	1	1	0	0	0	0	1	0	0	2	0	28.7	0
62	2	2	0	0	0	0	0	0	0	2	0	39.2	0
70	2	2	0	0	0	0	0	0	0	2	0	32.5	0
67	2	1	0	0	0	0	0	0	0	2	0	31.9	0
69	2	2	0	0	0	0	1	0	0	3	3	34.4	0
59	2	1	0	0	0	0	0	0	0	2	3	32.8	0
74	1	2	0	0	0	0	1	0	0	2	1	28.5	0
63	2	2	0	0	0	0	0	0	0	2	2	25	0
57	2	2	0	0	0	0	0	0	0	2	0	28.3	0
51	2	2	1	0	0	0	0	0	0	3	0	28.1	0
40	2	2	0	0	0	0	0	0	0	3	3	35.2	0
71	2	1	0	0	0	0	0	0	0	2	1	27	0
58	2	2	1	0	1	0	1	0	0	2	0	31	0
55	2	1	0	0	0	0	0	1	0	3	2	31.1	0
71	2	2	0	0	0	0	0	0	0	2	1	34.5	0
59	2	2	0	0	1	0	0	0	0	2	2	25.2	0
62	2	2	0	0	0	0	0	0	0	2	1	41.2	0
75	2	2	0	0	0	0	0	0	0	2	2	23.6	0
63	2	2	1	0	1	0	0	0	0	3	0	26.1	0
65	2	2	0	0	0	0	0	0	0	3	1	25.7	0
72	2	1	0	0	0	0	1	1	0	2	0	26.8	0
83	2	2	0	0	0	0	1	0	0	2	1	25.3	0
61	2	1	0	0	1	0	0	0	1	3	0	25.6	0
52	2	1	0	0	1	0	1	1	0	2	2	24.3	0
67	1	1	0	0	0	0	1	0	0	2	2	26.3	0
46	1	2	0	0	0	0	1	0	0	3	2	27.7	0
60	1	2	0	0	0	0	0	0	0	3	0	31.9	0
62	2	2	0	0	0	0	0	0	0	2	2	28.6	0
56	2	2	0	0	0	0	0	0	0	2	0	27.4	0
61	2	2	0	0	1	0	0	0	0	3	0	37.8	0
46	2	1	0	0	1	0	1	0	0	2	0	41.4	0
61	2	1	0	0	0	0	0	0	0	2	0	31.6	0
69	2	2	0	0	0	0	0	0	0	7	0	38.4	0
67	2	1	0	0	0	0	1	0	0	2	0	30.4	0
67	2	2	0	0	0	0	0	0	0	7	0	21.4	0
73	2	1	0	0	0	0	0	0	0	2	0	28.2	0
32	1	2	0	0	0	0	0	0	0	7	2	24.2	0
71	2	2	0	0	0	0	1	0	0	2	0	36.4	0
56	2	2	1	0	0	0	0	0	0	2	0	29.8	0
67	2	1	0	0	0	0	0	0	0	2	2	32.3	0
72	2	1	0	1	0	0	0	0	0	3	1	33	0
67	1	2	0	0	0	0	1	0	1	2	0	37.1	0
52	2	1	0	0	0	0	0	0	0	3	3	33.6	0
80	2	2	0	0	0	0	1	0	0	3	2	30.9	0
57	2	1	1	0	0	0	0	0	0	2	1	38.9	0
70	2	2	0	0	0	0	1	0	0	2	0	29.7	0
62	1	2	0	0	1	0	0	0	0	3	1	29	0
72	2	2	0	0	0	0	1	0	0	3	0	34.2	0
57	1	2	0	0	0	0	0	0	0	3	0	32.9	0
55	2	2	0	0	0	0	0	0	0	2	1	30.8	0
66	2	1	0	0	1	0	0	0	0	2	2	35.1	0
65	2	2	0	0	0	0	0	0	0	2	0	28.4	0
62	2	2	0	0	0	0	0	0	0	3	2	25.2	0
52	2	1	1	0	1	0	0	0	1	3	0	50.7	0
63	2	2	0	0	0	0	0	0	0	2	2	35.6	0
67	2	2	0	0	0	0	0	0	0	2	2	26.8	0
74	2	2	0	0	0	0	1	0	0	2	0	36.7	0
59	2	2	0	0	1	0	1	0	0	2	0	28.2	0
53	2	2	0	0	0	0	0	0	0	2	0	30.7	0
63	2	1	0	0	0	0	0	0	0	3	1	33.3	0
59	2	2	0	0	0	0	0	0	0	2	0	26.6	0
52	1	1	0	0	0	0	0	0	0	3	2	25.9	0
66	2	2	1	0	0	0	0	0	0	2	1	30.9	0
77	2	2	0	0	0	0	0	0	0	2	1	37.9	0
66	2	2	0	0	0	0	1	1	0	2	2	31.7	0
56	1	2	0	0	0	0	1	0	1	2	0	35.2	0
61	2	2	1	0	0	0	0	0	0	2	2	31.9	0
58	1	2	0	0	0	0	0	0	0	7	1	41.4	0
52	1	2	0	0	0	0	0	0	0	3	0	28.7	0
73	2	2	0	0	0	0	1	0	0	2	0	33.2	0
46	2	1	0	0	0	0	0	0	0	2	1	29.8	0
72	2	2	0	0	1	0	0	0	0	2	1	29.3	0
74	2	1	0	0	0	0	0	0	0	2	0	29.6	0
60	2	2	0	0	0	0	0	0	0	2	1	23.7	0
60	2	2	0	0	0	0	0	0	0	2	2	29.3	0
49	2	1	0	0	0	0	0	0	0	3	1	41.9	0
67	2	1	0	0	0	0	0	0	0	3	3	29.7	0
64	2	2	0	0	0	0	1	0	1	2	1	30.7	0
82	1	2	0	0	0	0	1	0	0	3	2	29.8	0
67	2	1	0	0	0	0	0	0	1	2	0	28.6	0
58	2	2	0	0	0	0	0	0	0	2	2	31.1	0
69	1	1	0	0	0	0	1	0	0	2	2	26	1
69	1	2	1	0	0	0	1	0	0	2	2	25	0
62	2	2	0	0	0	0	0	0	0	3	1	27.4	0
64	2	2	0	0	0	0	0	0	0	2	0	31.4	0
74	2	1	0	0	0	0	0	0	0	2	2	35.9	0
62	2	2	0	0	0	0	0	0	0	2	2	24.4	0
62	2	2	0	0	1	0	0	0	0	3	3	26.3	0
52	2	2	0	0	1	0	0	0	0	2	0	28.9	0
57	2	1	0	0	0	0	0	1	0	3	1	26.5	0
44	2	2	1	0	0	0	0	0	0	7	2	29.1	0
44	2	1	0	0	0	0	0	0	0	3	0	29.4	0
47	1	2	0	0	0	0	0	0	0	2	0	29.9	0
45	2	1	1	0	0	0	0	0	0	3	1	42.3	0
63	2	1	0	0	1	0	0	0	0	3	0	26.6	0
60	2	2	0	0	0	0	0	0	0	2	0	28.8	0
73	2	2	0	0	0	0	1	0	0	2	1	36.7	0
43	2	2	0	0	0	0	0	0	0	2	0	35	0
61	1	2	0	0	0	0	1	0	1	2	1	27.4	0
68	1	2	0	0	1	0	0	0	0	2	1	29.8	1
68	2	1	0	0	0	0	0	0	0	7	0	31.5	0
63	2	2	0	0	0	0	0	0	0	3	3	31.6	0
52	2	2	0	0	0	0	1	0	0	3	0	27.7	0
59	2	2	0	0	0	0	0	0	0	2	1	23.2	0
47	2	2	1	0	0	0	0	0	0	2	2	31.4	0
69	2	2	0	0	1	0	0	0	0	2	3	35.7	0
62	2	2	0	0	0	0	1	0	0	2	2	28.7	0
66	2	2	0	0	0	0	0	0	0	2	2	30	0
53	2	2	0	0	0	0	1	1	0	2	0	37.5	0
67	2	1	0	0	0	0	0	0	0	2	0	24.7	0
61	2	1	0	0	0	0	0	0	0	2	0	34.1	0
57	2	2	0	0	0	0	1	0	0	2	0	29.3	0
32	2	1	1	0	0	0	0	0	0	3	3	23.8	0
66	2	2	0	0	0	0	1	0	0	2	1	33.8	0
77	2	2	0	0	0	0	0	0	0	2	0	30.4	0
76	2	1	1	0	1	0	0	0	1	2	3	29.1	0
65	2	1	0	0	0	0	0	0	0	3	0	34.2	0
44	2	1	1	0	0	0	0	0	0	3	0	32.4	0
59	2	2	0	0	0	0	1	0	0	2	0	34.2	0
52	2	2	1	0	0	0	0	0	0	2	1	28.8	0
50	2	2	0	0	0	0	0	0	0	2	1	33.1	0
73	2	2	0	1	0	0	0	1	0	2	1	25.5	0
62	2	2	1	0	0	0	1	1	0	7	2	32.6	0
68	2	2	0	0	0	0	1	0	0	2	1	33.5	0
70	2	2	0	0	0	0	0	0	0	2	2	30.5	0
77	2	2	0	1	0	0	0	0	0	2	2	33.4	0
70	1	2	1	0	0	0	1	0	0	3	3	26.1	0
51	1	1	0	0	0	0	1	0	0	3	1	28.7	0
58	2	2	0	0	0	0	0	0	0	2	2	33.1	0
69	2	2	0	0	0	0	1	0	0	2	1	27.1	0
50	2	2	1	0	0	0	0	0	0	2	0	27.8	0
51	2	1	0	0	0	0	0	0	1	3	1	33	0
67	2	2	0	0	1	0	0	0	1	2	0	48.5	0
65	2	2	0	0	1	0	1	0	0	3	2	35.6	0
49	2	2	0	0	0	0	0	0	0	2	0	45.5	0
44	1	2	0	0	0	0	0	0	0	3	2	22.6	0
50	2	1	0	0	1	0	0	0	0	3	1	32.2	0
63	1	2	0	0	0	0	0	0	0	3	2	29.4	0
57	2	2	0	0	0	0	0	0	0	2	2	26.3	0
72	2	2	0	0	0	0	0	0	0	2	0	27.7	0
74	2	2	0	0	0	0	0	0	0	3	1	30.5	0
46	2	1	0	0	1	0	0	0	1	2	0	30.1	0
48	2	1	0	0	1	0	0	0	0	3	2	129.3	0
58	2	2	0	0	0	0	0	0	0	2	1	30.3	0
42	2	2	0	0	0	0	0	0	1	2	0	36.1	0
52	2	2	0	0	0	0	0	0	0	2	1	29.4	0
68	2	2	0	0	0	0	0	0	0	2	2	28.5	0
72	2	1	0	1	0	0	0	0	0	2	2	21.1	0
50	2	2	0	0	0	0	0	0	0	2	0	28.4	0
56	2	2	0	0	0	0	1	0	1	3	1	27.7	0
78	2	2	0	0	0	0	0	0	0	2	2	25.9	0
68	2	2	0	0	0	0	0	0	0	2	1	24.3	0
63	2	1	0	1	0	0	0	0	1	2	1	37.5	0
51	2	2	0	0	0	0	0	0	1	2	1	31.4	0
58	2	2	1	0	0	0	0	0	0	2	0	28.6	0
75	1	1	0	0	0	0	0	0	0	2	2	24.8	0
70	2	2	0	0	0	0	0	0	0	2	1	28	0
59	2	2	0	0	1	0	0	0	1	2	1	28.5	0
42	2	2	0	0	0	0	0	0	0	2	1	25.8	0
61	2	2	1	0	0	0	0	0	0	2	2	40.6	0
66	2	2	0	0	0	0	0	0	0	2	1	30.1	0
54	2	2	1	0	1	0	1	0	1	2	0	27.6	0
69	2	2	0	0	0	0	0	0	0	2	0	34.3	0
61	2	2	0	0	1	0	0	0	1	2	2	31.4	0
71	2	2	0	0	0	0	0	0	0	2	2	32.9	0
66	2	2	0	0	1	0	0	0	1	2	0	28.4	0
45	1	1	0	0	0	0	0	0	0	3	2	34.1	0
54	2	2	0	0	0	0	0	0	0	2	1	34.6	0
71	1	2	0	0	0	0	0	0	0	3	1	30.8	0
66	2	2	0	0	0	0	1	0	0	3	2	33.2	0
62	2	2	0	0	0	0	0	0	0	2	0	39.2	0
56	2	2	0	0	0	0	0	0	0	2	2	30.6	0
61	2	2	0	0	0	0	0	0	0	2	0	31	0
68	2	2	0	0	0	0	0	0	0	2	2	30.5	0
57	2	1	0	0	0	0	0	0	0	2	0	31.1	0
59	2	2	0	0	0	0	0	0	0	2	1	30.4	0
59	2	2	0	0	0	0	0	0	0	2	0	47.7	0
64	2	1	0	0	1	0	1	0	1	2	2	21.3	0
79	2	2	0	1	0	0	0	0	0	2	3	26.9	0
59	1	2	0	0	0	0	0	1	0	3	1	22.9	0
60	2	2	0	0	0	0	0	0	1	2	2	33.9	1
42	2	1	0	0	0	0	0	0	0	3	1	26.8	0
77	2	1	0	0	0	0	1	0	0	2	2	41.1	0
65	2	1	0	0	0	0	0	0	0	2	1	32.4	0
52	2	1	0	0	0	0	1	1	0	7	0	40.4	0
66	2	2	0	0	0	0	0	0	0	2	1	36.5	0
78	2	1	0	0	0	0	0	0	1	2	0	31	0
65	1	2	0	0	1	0	0	0	0	3	1	32.4	0
46	2	1	0	0	0	0	0	0	0	3	2	27.4	0
77	2	2	0	0	0	0	0	0	0	2	2	26.1	0
53	2	2	0	0	1	0	0	0	1	2	1	28.8	0
60	2	1	0	0	0	0	0	0	0	2	2	32.3	0
44	2	1	0	0	0	0	0	0	0	3	1	31.5	0
65	1	2	0	0	0	0	1	0	0	2	2	26.2	0
72	2	2	0	0	0	0	0	0	0	2	3	35.5	0
63	2	1	0	0	0	0	0	0	0	3	2	38.3	0
66	2	1	0	0	0	0	0	1	0	2	0	31.3	0
52	1	1	0	0	0	0	0	0	0	7	1	35.3	0
56	2	2	0	0	0	0	0	0	1	2	0	34	0
63	2	2	0	0	0	0	0	0	1	3	0	35.9	0
50	2	2	0	0	0	0	1	0	0	2	1	37.4	0
62	2	1	0	0	0	0	1	0	0	3	0	35.9	0
66	2	2	0	0	0	0	0	0	0	2	2	31	0
61	2	2	0	0	0	0	0	0	0	2	1	28.6	0
60	2	2	0	0	0	0	0	0	0	3	3	31.2	0
67	1	2	0	0	0	0	0	0	1	2	1	37	0
70	2	2	0	0	0	0	0	0	0	2	2	24.8	0
61	2	1	0	0	0	0	0	1	0	2	2	25.8	0
67	1	2	0	0	0	0	0	0	1	2	1	29.7	0
60	2	1	0	0	0	0	0	0	0	3	0	33.1	0
53	2	2	0	0	0	0	1	1	0	3	0	31.4	0
64	2	2	0	0	1	0	0	0	0	2	1	21.3	0
70	2	1	0	0	0	0	0	0	0	2	2	26	0
73	2	1	0	0	0	0	0	0	0	2	0	29.7	0
63	2	1	0	0	0	0	0	0	0	2	0	26.7	0
71	2	2	0	0	0	0	1	0	0	3	2	31.3	0
58	2	1	0	0	1	0	0	0	1	2	0	28.2	0
61	2	2	0	0	0	0	0	0	0	2	0	23.7	0
53	2	1	0	0	0	0	0	0	0	3	1	26.1	0
64	1	2	0	0	0	0	0	0	0	3	1	31.6	0
37	2	2	0	0	0	0	0	0	0	3	1	19.5	0
64	2	2	0	0	0	0	1	1	1	2	0	29.3	0
60	1	1	0	0	0	0	1	0	0	2	1	26.4	0
80	2	2	0	0	0	0	1	0	0	2	3	27.4	0
68	2	2	0	0	0	0	1	0	1	2	3	25.4	0
61	2	2	0	0	1	0	0	0	1	2	0	30	0
46	2	2	0	0	0	0	0	0	0	2	0	33.1	0
71	2	2	0	0	0	0	0	0	0	2	0	35.1	0
72	2	2	0	0	0	0	1	0	0	2	1	25.7	0
59	2	1	0	0	0	0	0	0	0	2	0	38.8	0
73	2	2	0	0	0	0	1	0	0	2	1	29.1	0
75	2	2	0	0	0	0	0	0	1	2	1	31.5	0
67	1	2	0	0	0	0	0	0	0	2	2	27.4	0
65	2	1	0	0	0	0	0	0	0	2	1	31	0
70	1	2	0	0	0	0	1	0	1	2	1	25.4	0
73	1	2	0	0	0	0	1	0	0	2	0	26.6	0
58	2	1	1	0	0	0	1	0	0	3	0	31.1	0
51	2	2	0	0	0	0	0	0	0	2	1	25	0
63	1	2	0	0	0	0	0	0	0	2	0	29.9	0
63	1	2	0	0	0	0	0	1	0	2	1	23	0
71	2	2	0	0	0	0	0	0	0	2	3	32.7	0
63	1	2	0	0	0	0	1	0	0	2	1	24.4	0
45	2	1	1	0	0	0	0	0	1	3	1	37	0
74	1	1	1	0	0	0	0	0	0	2	0	31	0
56	2	1	0	0	0	0	0	0	0	2	0	33.1	0
42	1	1	0	0	0	0	0	0	0	4	1	25.6	0
78	1	1	0	0	0	0	0	0	0	2	0	33.6	0
65	2	2	0	0	0	0	0	0	0	2	1	24.3	0
53	2	2	0	0	0	0	0	0	0	2	1	29.5	0
75	2	2	0	0	0	0	0	0	0	2	3	25.5	0
62	2	2	0	0	0	0	0	0	0	3	0	32.4	0
66	2	2	0	0	0	0	0	0	0	2	2	25.4	0
61	2	2	0	0	0	0	0	0	1	2	0	27.2	0
49	2	1	1	0	0	0	1	0	1	3	0	35.9	0
59	2	2	0	0	1	0	0	0	1	2	0	42.4	0
61	2	2	0	0	0	0	0	0	0	2	3	29.2	0
63	1	2	0	0	0	0	0	0	0	2	1	31	0
70	2	2	0	0	0	0	1	0	0	2	0	34.9	0
51	2	1	0	0	0	0	0	0	1	2	1	33	0
77	1	2	0	0	0	0	0	0	0	3	0	28.9	0
47	2	2	0	0	0	0	0	0	0	7	0	33.1	0
58	2	2	0	0	0	0	0	0	0	2	2	50.7	0
47	2	2	0	0	1	0	0	0	0	2	1	39.1	0
72	1	2	0	0	0	0	0	0	0	2	1	25	0
67	2	2	0	0	1	0	0	0	1	2	2	32.6	0
66	1	2	1	0	0	0	0	0	0	2	2	27.1	0
58	2	1	0	0	0	0	0	0	0	2	2	27.7	0
67	2	1	0	0	0	0	0	0	0	3	3	33	0
46	2	2	0	0	0	0	0	0	0	2	0	26.9	0
60	1	2	1	0	0	0	0	0	0	2	0	36.5	0
73	1	1	0	0	0	0	0	0	0	3	0	28.8	0
43	1	1	1	0	1	0	0	0	0	3	3	34.9	0
68	2	2	1	0	0	0	0	0	0	2	1	24.6	1
62	2	2	1	0	1	0	1	0	0	3	0	28.3	0
60	2	2	0	0	0	0	1	0	0	2	1	29.5	0
52	2	2	0	0	0	0	1	0	0	3	0	31.9	0
80	2	2	0	0	0	0	1	0	0	2	1	26.5	0
67	1	2	0	0	0	0	1	0	0	3	2	28	0
52	2	1	0	0	0	0	0	0	0	3	2	25.8	0
62	2	1	0	0	0	0	0	0	0	2	1	32.2	0
71	1	2	0	0	0	0	0	0	0	2	2	34.1	0
73	2	2	0	1	0	0	1	0	0	2	2	27	0
55	2	1	0	0	0	0	1	1	0	2	3	34.8	0
62	2	2	0	0	0	0	0	0	0	2	0	28.2	0
86	2	2	0	0	0	0	0	0	0	2	0	42.8	0
58	2	2	1	0	0	0	0	0	0	2	0	37.8	0
50	2	1	1	0	0	0	0	0	0	2	2	30.8	0
66	2	2	1	0	0	0	0	0	0	2	1	50.1	0
46	1	1	0	0	1	0	1	0	0	3	1	35.8	0
61	2	2	0	0	0	0	1	0	0	2	2	30.6	0
75	2	2	0	0	0	0	0	0	0	3	2	0	0
55	1	1	0	0	0	0	0	0	0	6	0	35.2	0
50	1	2	0	0	1	0	0	0	1	4	3	31.5	0
63	2	2	0	0	1	0	0	0	0	5	1	29.6	0
65	2	2	0	0	0	0	0	0	0	3	2	31.3	0
69	2	2	0	0	0	0	0	0	0	2	3	34.7	0
66	2	2	0	0	0	0	0	0	0	2	2	24	0
63	1	2	1	0	1	0	0	0	1	1	2	26	0
65	2	1	0	1	1	0	0	0	0	3	0	0	0
68	1	2	0	0	1	0	1	0	1	2	2	27.3	0
61	1	2	0	0	0	0	0	0	1	6	0	23.8	0
72	1	2	0	0	0	0	1	1	0	6	1	30.1	0
27	2	2	0	0	0	0	0	0	0	2	3	0	0
71	2	2	1	0	0	0	0	0	1	3	0	33.8	0
51	2	2	1	0	1	0	0	0	0	5	1	29.1	1
66	1	1	0	0	1	0	0	0	0	2	1	27.3	0
49	2	1	0	0	0	0	0	0	0	2	0	27.5	0
56	1	2	1	0	1	0	0	0	0	6	2	27.2	0
41	1	2	1	0	1	0	0	0	0	6	2	25.8	0
75	2	2	1	0	1	0	0	0	0	2	3	26.3	0
47	2	2	0	0	1	0	0	0	1	5	2	39.3	0
63	1	1	0	0	1	0	0	0	1	6	1	31.1	0
61	2	1	0	0	0	0	0	1	0	3	0	0	0
58	2	2	0	0	1	0	0	0	0	5	1	37.9	0
61	1	2	0	0	1	0	0	0	0	6	1	26.3	0
50	2	2	0	0	1	0	1	0	1	7	1	33.6	0
46	1	1	0	0	1	0	0	0	1	6	1	32.4	0
69	2	2	0	0	1	0	0	0	1	3	2	23.5	0
62	2	1	0	0	1	0	0	0	0	2	0	30.7	0
49	2	2	0	0	1	0	1	1	1	2	0	25.9	0
45	2	2	0	0	1	0	0	0	1	2	0	34.7	0
52	2	2	0	0	1	0	1	0	0	2	2	24.7	0
57	2	1	0	0	0	0	0	0	0	2	0	29.9	0
60	2	1	0	0	0	0	1	1	0	2	0	31.8	0
60	2	2	0	0	1	0	0	0	0	2	1	35	0
34	1	1	0	0	1	0	0	0	0	2	1	23.9	0
42	2	1	1	0	1	0	1	0	0	2	1	24.9	0
60	2	2	1	0	1	0	1	0	1	2	2	25.8	0
65	2	2	0	0	1	0	1	0	0	2	1	29.9	0
72	2	2	0	0	1	0	0	0	1	2	0	38.3	0
40	2	1	0	0	1	0	0	0	1	2	2	29	0
63	2	2	0	0	1	0	0	0	0	2	0	24.7	0
44	2	2	0	0	1	0	0	0	0	2	0	37	0
52	2	1	0	0	1	0	0	0	0	2	0	31.6	0
47	2	2	0	0	1	0	0	0	0	2	1	27	0
64	2	2	1	0	1	0	0	0	0	2	2	30.9	0
63	2	2	0	0	0	0	0	1	0	2	3	32.1	0
42	1	2	0	0	1	0	0	0	0	2	2	30.6	0
66	2	1	0	0	1	0	1	1	0	2	2	33.4	0
44	2	2	0	0	1	0	0	0	0	2	1	28.8	0
60	1	1	0	0	1	0	0	0	1	2	1	28.3	0
60	1	1	0	0	1	0	0	0	0	2	1	23.3	0
47	1	2	0	0	1	0	0	0	0	2	1	33.9	0
43	2	1	0	0	1	0	0	0	0	2	0	25	0
54	2	2	0	0	1	0	0	0	0	2	1	19.3	0
37	1	2	0	0	1	0	0	0	0	2	1	31.9	1
47	1	2	0	0	1	0	0	0	0	2	1	24.3	0
57	1	1	0	0	1	0	0	0	0	2	0	26.3	0
52	1	2	0	0	1	0	0	0	0	2	1	28.4	0
60	2	2	0	0	1	0	1	0	0	2	1	34.2	0
62	1	1	1	0	1	0	0	0	0	2	2	22.6	0
52	2	2	0	0	1	0	0	0	0	2	0	35.6	0
64	1	2	0	0	0	0	1	0	0	2	0	30.3	0
47	2	2	0	0	0	0	0	0	0	2	1	35.5	0
61	2	2	0	0	1	0	0	0	1	2	1	28.5	0
52	2	1	0	0	1	0	0	0	0	2	1	30.5	0
69	1	2	1	0	1	0	0	0	0	2	2	27.8	0
57	2	1	0	0	1	0	0	0	0	2	2	32.1	0
53	2	2	0	0	0	0	0	0	0	2	0	31.5	0
62	2	2	0	0	1	0	1	1	0	2	3	24.3	0
62	2	1	0	0	0	0	0	0	0	2	0	30.5	0
60	2	2	0	0	1	0	1	1	0	2	1	35.3	0
61	2	2	0	0	1	0	0	0	0	2	2	36.1	0
48	1	1	0	0	1	0	0	0	0	2	1	26.2	0
53	2	2	0	0	1	0	0	0	0	2	0	37.1	0
50	2	1	0	0	1	0	0	0	0	2	1	28.4	0
48	2	1	1	0	1	0	0	0	1	2	0	28.8	0
39	1	2	0	0	1	0	0	0	0	6	1	31	0
64	2	2	0	0	1	0	1	0	1	2	1	38	0
58	1	2	0	0	0	0	0	0	1	3	0	30.8	1
65	1	1	0	0	1	0	1	0	0	6	1	31.9	0
51	1	2	0	0	1	0	0	0	1	6	0	31.1	0
73	2	2	1	0	0	0	0	0	1	3	2	26.7	1
46	2	2	0	0	1	0	0	0	1	2	0	29	0
61	2	2	0	0	1	0	0	0	0	2	0	26.2	0
41	2	1	1	0	1	0	0	0	1	5	2	31.5	0
67	2	2	0	0	1	0	0	0	1	2	0	32.4	0
62	1	2	1	0	1	0	1	0	1	6	0	34.6	0
59	1	1	1	0	1	0	0	0	1	2	2	35.3	0
52	1	1	0	0	1	0	0	0	0	6	0	30.3	0
76	2	2	0	0	0	0	0	1	1	7	1	32.5	0
58	2	2	0	0	1	0	0	0	1	5	1	22.6	0
59	2	2	0	0	1	0	0	0	1	3	0	21.9	0
76	2	2	1	0	1	1	0	1	1	2	1	22.6	0
46	1	2	0	0	0	0	0	0	0	5	2	0	0
58	2	2	0	0	1	0	0	0	1	3	2	22.8	0
29	2	1	0	0	1	0	0	0	1	3	2	42.9	0
56	1	1	0	0	1	0	0	0	1	6	0	40.4	0
60	2	1	0	0	0	0	0	1	0	2	0	35.8	0
48	2	1	0	0	1	0	0	0	1	2	1	32	0
61	2	1	0	0	1	0	0	0	1	2	1	24.5	0
63	1	2	0	0	1	0	0	0	1	2	1	28.5	0
63	2	2	0	0	1	0	0	0	1	3	1	23.4	1
58	1	1	0	0	1	0	0	0	1	6	1	0	0
41	1	2	0	0	1	0	0	0	1	3	2	27.8	0
56	2	1	0	0	1	0	0	0	1	5	1	0	0
29	1	1	0	0	1	0	0	0	1	7	3	26	0
39	2	1	0	0	1	0	0	0	1	5	3	36.1	0
38	2	1	0	0	1	0	0	0	1	5	0	30.4	0
64	1	2	0	0	1	0	1	0	1	6	0	31.1	0
45	1	1	0	0	1	0	0	0	1	6	0	30.2	0
25	2	1	0	0	1	0	0	0	1	5	2	36.6	0
51	2	1	0	0	1	0	0	0	1	5	3	26.7	0
45	2	2	0	0	1	0	0	0	1	5	1	22.6	1
63	2	2	1	0	1	0	0	0	1	5	0	48.1	0
59	1	2	0	0	0	0	1	0	1	5	0	26.3	0
66	2	1	1	0	0	0	0	1	1	5	1	27.3	0
61	1	1	0	0	1	0	0	0	1	5	1	30.4	1
55	2	2	0	0	1	0	0	0	1	5	1	27.8	0
39	2	2	0	0	0	0	0	0	1	5	0	26.9	0
66	2	2	0	0	1	0	1	0	1	3	0	35.9	1
60	1	2	0	0	1	0	0	0	1	5	2	27.9	0
60	2	1	1	0	1	0	0	0	1	5	1	32.3	0
69	2	2	0	0	1	0	1	0	1	5	0	33.2	0
45	1	1	0	0	1	0	0	0	1	5	0	32.8	0
68	2	1	0	0	1	0	1	1	1	5	2	30.2	0
39	2	2	0	0	1	0	0	0	1	5	1	41.3	0
38	2	2	0	0	1	0	0	0	1	7	1	31.6	0
52	2	1	0	0	1	0	0	0	1	5	1	33.7	1
50	1	2	0	0	1	0	0	0	1	6	1	37	0
74	2	1	1	0	1	0	0	0	1	2	0	23.9	0
54	2	1	1	0	1	0	0	0	1	3	2	44	0
47	2	2	0	1	1	0	0	0	1	2	0	28.3	0
42	2	2	0	0	1	0	0	0	1	3	2	30	0
61	2	2	0	0	1	0	0	1	1	3	2	39.2	0
45	2	2	1	0	1	0	0	0	1	2	1	35.1	0
52	1	1	0	0	1	0	0	0	1	2	3	27.2	0
49	2	1	0	0	1	0	0	0	1	5	2	27	0
61	2	2	0	0	1	0	0	0	1	3	1	27.9	0
56	2	2	1	0	1	0	0	0	1	3	1	27	0
57	2	2	0	0	1	0	0	0	1	2	0	37.7	1
62	2	2	0	0	0	0	0	0	0	3	2	33.6	0
49	2	2	0	0	0	0	0	0	0	7	3	35.2	0
47	2	2	0	0	1	0	0	0	1	2	2	36.5	0
84	2	2	0	0	0	0	0	0	0	2	0	35.3	0
70	2	2	0	0	0	0	0	0	0	2	1	30.8	0
58	2	1	0	0	0	0	0	0	0	3	1	30.2	0
63	2	1	0	0	0	0	0	0	0	3	0	25.7	0
64	1	2	0	0	0	0	0	0	0	3	0	28.5	0
67	2	1	1	0	0	0	0	0	0	2	1	34.2	0
67	2	2	0	0	0	0	0	0	0	3	1	29.7	0
66	2	2	0	0	1	0	1	0	0	3	1	30.8	0
67	2	2	0	0	0	0	0	0	0	2	0	27.3	0
53	2	2	0	0	1	0	0	0	1	3	0	30.3	0
64	2	2	0	0	0	0	0	0	0	2	1	42.2	0
61	2	2	0	0	0	0	0	0	0	3	1	37.4	0
72	2	1	0	0	0	0	0	0	0	3	0	42.6	0
73	2	1	1	0	0	0	0	0	0	3	1	38.7	0
69	2	2	1	0	0	0	0	0	0	2	1	29.4	0
52	2	2	1	0	0	0	0	0	0	3	1	32.8	0
44	1	2	0	0	0	0	0	0	0	3	2	26.8	0
59	2	1	0	0	0	0	0	0	0	3	3	32.1	0
53	2	1	0	0	0	0	0	0	0	2	2	30.8	0
57	2	2	0	0	0	0	0	0	0	3	1	43.2	0
57	2	2	0	0	0	0	0	0	0	3	0	29.7	0
52	2	2	0	0	0	0	0	0	0	3	2	31.2	0
67	2	2	1	0	1	0	1	0	0	3	0	35.3	0
76	2	1	0	0	0	0	0	0	0	2	1	30.1	0
53	2	2	0	0	0	0	0	0	0	2	0	25.8	1
51	2	2	0	0	0	0	0	0	1	2	2	35.7	0
50	1	2	0	0	0	0	0	0	0	3	1	31.7	0
19	2	2	0	0	0	0	0	0	0	7	1	0	0
51	2	2	0	0	1	0	0	0	0	3	1	33.9	0
70	2	2	0	0	1	0	0	0	1	3	0	33.9	0
49	2	1	0	0	0	0	1	1	0	3	2	25.6	0
59	2	1	0	0	1	0	0	0	0	2	2	20.1	0
46	2	2	0	0	0	0	0	0	0	3	0	34.2	0
63	2	2	0	0	0	0	0	0	0	2	2	29.4	0
64	1	2	1	0	1	0	0	0	0	2	1	29.2	0
63	2	1	0	0	0	0	0	0	0	2	3	38.9	0
51	2	2	0	0	0	0	0	0	0	2	0	24.2	0
50	2	2	0	0	0	0	0	0	0	2	0	38.2	0
48	2	2	1	0	0	0	0	0	0	2	1	33.9	0
53	2	2	0	0	1	0	0	0	0	2	1	30.4	0
62	2	2	1	0	0	0	0	0	0	2	2	29.4	0
44	2	2	0	0	0	0	0	0	0	3	1	32.4	0
76	2	2	0	0	0	0	0	1	0	2	0	27.9	0
65	2	2	0	0	0	0	0	0	0	7	2	39.9	0
48	1	1	0	0	0	0	0	0	0	2	3	32.2	0
58	2	2	0	0	0	0	0	0	0	2	0	39.4	0
60	2	1	1	0	1	0	0	0	0	2	0	38.5	0
65	2	2	0	0	1	0	0	0	1	2	0	39.1	0
63	2	2	0	0	0	0	0	0	0	2	1	42.6	0
68	2	1	0	0	0	0	0	1	0	2	2	37.1	0
74	1	2	0	0	0	0	1	0	0	3	1	48.6	0
50	2	1	0	0	1	0	0	0	0	2	2	33.4	0
69	2	2	0	0	0	0	0	0	0	2	1	34.9	0
63	2	1	0	0	0	0	0	0	0	2	1	35.6	0
61	2	2	0	0	0	0	0	0	0	2	1	32	0
63	2	2	1	0	1	0	0	0	0	2	0	30.2	0
55	1	1	1	0	1	0	0	0	0	6	0	30.8	0
49	1	2	0	0	1	0	0	0	1	6	0	35.1	0
52	1	1	1	0	1	0	0	0	1	6	0	32.8	0
66	1	1	1	0	1	0	0	0	0	6	1	21.6	0
51	1	1	1	0	1	0	0	0	1	6	2	29.4	0
52	1	2	1	0	1	0	0	0	1	6	1	22.7	0
59	1	1	0	0	1	0	0	0	0	6	3	24.4	0
60	1	1	1	0	1	0	0	0	1	6	1	26.4	0
64	1	1	1	0	1	0	1	0	0	6	1	28.2	0
55	1	1	1	0	1	0	1	0	0	6	2	24.2	0
53	1	1	1	0	1	0	0	0	1	6	3	34.7	0
55	1	2	1	0	1	0	0	0	1	6	1	27.5	0
52	1	2	1	0	1	0	0	0	1	6	2	30.3	0
41	1	1	1	0	1	0	0	0	1	6	2	28.8	0
64	1	2	1	0	1	0	0	0	0	6	1	35.6	0
57	1	2	1	0	1	0	0	0	0	6	2	22.2	0
38	1	2	1	0	1	0	0	0	1	6	1	26.5	0
30	1	1	1	0	0	0	0	0	0	6	3	36	0
30	1	1	1	0	1	0	0	0	0	6	1	35.9	0
45	1	1	1	0	1	0	0	0	0	6	0	40.5	0
50	1	2	1	0	1	0	0	0	0	6	0	35.6	0
48	1	2	1	0	1	0	0	0	1	6	0	33.5	0
67	1	2	1	0	0	0	1	0	0	6	0	37.9	0
59	1	2	0	0	1	0	0	0	1	6	2	30.2	0
36	1	2	1	0	0	0	0	0	0	6	1	30.3	0
56	1	2	1	0	1	0	0	0	1	6	2	27	0
48	1	2	1	0	1	0	0	0	1	6	0	28.6	0
46	1	2	1	0	1	0	0	0	1	6	2	33.2	0
51	1	1	0	0	0	0	0	0	0	6	0	29.5	0
35	1	1	1	0	1	0	0	0	0	6	0	33.7	0
45	1	2	1	0	1	0	0	0	1	6	1	25.3	0
53	1	1	1	0	1	0	0	0	0	6	1	24.1	0
61	1	1	1	0	1	0	0	0	0	6	1	30.8	0
46	1	2	0	0	1	0	1	1	0	6	0	26.1	0
50	1	2	1	0	1	0	0	0	1	6	3	30.7	0
49	1	2	0	0	1	0	0	0	0	6	1	27.6	1
69	2	2	1	0	1	0	0	0	1	5	1	33	0
53	1	2	0	0	1	0	0	0	0	6	0	29.7	0
54	2	2	0	0	0	0	0	0	1	2	0	42	1
39	1	1	1	0	1	0	0	0	1	6	1	32	0
37	2	2	0	0	1	0	0	0	1	2	1	34.5	0
46	1	2	0	0	1	0	0	0	1	6	1	32.6	0
73	1	2	1	0	1	0	0	0	1	2	0	30.8	0
60	2	1	0	0	1	0	0	0	1	2	1	27.5	0
39	1	2	0	0	1	0	0	0	1	6	0	29.8	0
51	1	2	1	0	1	0	0	0	1	3	2	21.1	0
62	2	2	0	0	1	0	0	0	1	5	0	32.4	0
71	1	1	0	0	1	0	1	0	0	5	0	20.4	0
55	1	2	0	0	1	0	0	0	1	6	2	30.8	0
60	2	2	0	0	1	0	0	1	1	5	1	36.3	0
62	2	1	0	0	1	0	0	0	1	5	1	30.1	0
46	2	1	0	0	1	0	0	0	1	5	1	39.7	0
59	2	1	0	0	1	0	0	0	1	5	0	30.3	1
58	1	2	0	0	1	0	0	0	1	6	0	30.7	0
54	1	2	0	0	1	0	1	0	1	6	2	25.1	0
62	2	1	0	0	1	0	1	1	1	5	1	26.1	0
45	1	1	0	0	1	0	0	0	1	5	2	31.5	0
63	2	1	0	0	0	0	1	0	1	2	2	31.2	0
63	2	1	0	0	1	0	0	0	0	2	3	44.6	0
53	2	2	1	0	1	0	0	0	1	5	1	27.8	1
52	1	2	0	0	1	0	0	0	1	6	0	34.2	0
64	1	1	0	0	1	0	0	0	1	6	2	27.4	0
51	1	2	0	0	1	0	0	0	1	6	2	28.7	0
52	2	1	0	0	1	0	0	0	1	3	2	27.9	0
61	2	2	0	0	1	0	0	0	1	2	1	34.4	0
60	1	2	0	0	1	0	0	0	1	6	3	28.4	0
39	1	1	0	0	1	0	0	0	1	6	1	31.4	0
45	1	1	0	0	1	0	0	0	1	6	0	26.3	0
47	1	1	0	0	1	0	0	0	1	6	1	27.7	0
52	1	1	0	0	1	0	0	0	1	6	0	31.4	0
47	2	2	0	0	1	0	0	0	1	5	1	34.4	1
42	1	2	0	0	1	0	0	0	1	6	3	30.3	0
40	1	1	0	0	1	0	0	0	1	6	0	31.7	0
32	1	1	1	0	0	0	0	0	1	6	1	32.8	0
58	1	1	0	0	1	0	0	0	1	5	1	31.7	1
41	2	1	1	0	1	0	0	0	1	5	2	29.9	0
61	2	2	0	0	1	0	0	0	1	5	2	31.8	0
47	1	2	1	0	1	0	0	0	1	6	1	37.4	0
52	2	1	0	0	1	0	0	1	1	5	2	28.1	0
41	2	2	1	0	1	0	0	0	1	7	1	38.2	0
44	1	2	0	0	1	0	0	0	1	6	1	26.3	0
48	2	2	0	0	1	0	0	0	1	5	0	31.2	0
50	2	2	1	0	1	0	0	0	1	3	2	26.1	0
64	2	1	0	0	1	0	0	0	1	3	0	31.3	0
50	2	1	0	0	1	0	0	0	1	5	1	28.6	0
53	1	1	0	0	1	0	0	0	1	5	2	28	0
53	1	2	0	0	1	0	0	1	1	6	1	30.8	0
36	2	1	1	0	1	0	0	0	1	5	1	28.8	0
51	2	1	1	0	1	0	0	0	1	2	1	28	0
63	1	1	0	0	1	1	0	0	1	6	0	25.9	0
44	2	2	0	0	0	0	0	0	0	5	1	21.7	0
50	1	2	0	0	1	0	0	0	1	5	1	24.7	0
62	2	2	0	0	1	0	0	0	1	2	2	52.2	0
58	1	2	0	0	1	0	0	0	0	6	2	24.8	0
41	1	1	0	0	0	0	0	0	1	2	3	29.9	0
48	2	2	0	0	1	0	0	0	1	5	0	28.3	0
53	1	1	0	0	1	0	0	0	1	6	2	30.3	0
45	1	2	0	0	1	0	0	0	0	2	1	30.2	0
29	1	2	0	0	1	0	0	0	1	6	0	33.2	0
71	1	2	0	0	1	0	0	0	1	6	1	25	0
59	2	1	0	0	1	0	0	0	1	2	2	33.9	0
43	1	2	0	0	1	0	0	0	1	6	3	22.4	0
51	1	2	0	0	0	0	0	0	1	6	2	35.7	0
50	1	1	0	0	1	0	0	0	1	6	0	28.9	0
81	2	1	0	0	1	0	0	0	0	5	0	25.8	0
71	1	2	0	0	1	0	0	0	1	6	1	32.9	0
44	1	2	0	0	1	0	0	0	1	6	0	0	0
54	2	1	0	0	0	0	0	0	0	2	1	30.8	1
45	1	2	0	0	1	0	0	1	1	6	1	33.5	0
76	2	2	0	0	0	0	0	0	1	5	0	39.4	0
45	2	1	0	0	1	0	0	0	0	2	0	29	0
42	2	1	0	0	1	0	0	0	1	5	1	27.8	0
66	1	1	0	0	1	0	0	0	1	6	2	25.9	1
48	1	2	0	0	1	0	0	0	1	5	1	30.6	0
65	1	2	0	0	1	0	0	0	1	5	2	29.4	0
37	1	1	1	0	0	0	0	0	1	6	3	30.2	0
47	1	1	0	0	1	0	0	0	1	6	2	26.4	0
53	1	1	0	0	1	0	0	0	1	6	0	30.8	0
51	2	2	0	0	1	0	0	0	0	3	2	32.6	0
57	1	1	0	0	1	0	0	0	1	6	0	29.3	0
51	2	2	0	0	1	0	0	0	1	7	0	32	0
50	1	1	0	0	1	0	0	0	1	6	2	36	0
52	1	1	0	0	1	0	0	0	1	6	2	31.4	0
68	2	2	0	0	1	0	1	0	1	2	0	51.2	0
43	1	2	0	0	1	0	0	0	1	6	0	34.6	0
60	1	1	0	0	1	0	0	0	1	6	2	29.1	0
53	2	2	0	0	1	0	0	0	1	5	0	28	0
71	1	1	0	0	1	0	0	0	1	2	1	22.4	0
42	1	2	0	0	1	0	0	0	1	6	2	29.8	0
27	2	2	0	0	0	0	0	0	0	2	0	35.1	0
56	2	1	0	0	1	0	0	0	0	2	1	26	0
52	1	2	0	0	1	0	0	0	0	2	0	22.4	0
75	2	1	0	0	0	0	1	0	0	2	2	29.6	0
36	1	1	0	0	1	0	0	0	0	2	3	24.9	0
40	1	2	0	0	1	0	0	0	1	7	2	32.8	0
74	2	2	0	0	1	0	1	0	0	7	0	28.3	0
61	2	1	0	0	1	0	1	1	0	7	1	41.6	0
62	1	1	0	0	1	0	0	0	0	7	2	15.7	0
59	2	2	0	0	1	0	0	0	0	7	2	25.8	0
43	2	1	0	0	1	0	0	0	0	2	1	30.4	0
26	1	1	0	0	1	0	0	0	0	1	1	26.1	0
61	1	2	0	0	1	0	0	0	0	1	0	28.4	0
40	2	1	1	0	1	0	0	0	1	5	1	27.9	0
69	2	1	1	0	0	0	1	1	0	5	2	40.1	0
36	1	2	0	0	1	0	0	0	1	1	2	34.2	0
48	1	2	0	0	1	0	0	0	0	5	0	24.7	0
61	2	2	0	0	1	0	0	1	0	1	1	29.7	0
62	2	2	0	0	1	0	0	0	0	1	1	29.2	0
53	1	2	0	0	0	0	0	0	0	3	0	31.2	0
67	2	2	1	0	1	0	1	1	0	1	3	28	0
54	1	1	0	0	1	0	0	0	0	5	2	29	0
64	2	2	0	0	1	0	1	1	0	5	0	27.4	0
31	2	1	1	0	1	0	0	0	0	1	2	42.9	0
64	1	2	0	0	1	0	0	0	0	4	1	27.8	0
46	1	2	0	0	1	0	0	0	0	1	2	35.2	0
62	1	1	0	0	0	0	0	0	0	1	1	26.7	0
60	1	2	0	0	0	0	0	0	0	3	0	41.9	0
60	2	2	0	0	0	0	0	0	0	5	1	24.1	0
69	2	1	0	0	1	0	0	0	0	5	0	37	0
55	2	2	1	0	1	0	0	0	0	5	2	37.2	1
62	2	2	1	1	1	0	0	0	1	5	1	46	0
55	2	1	0	0	0	0	0	0	0	5	0	46.2	0
47	1	2	0	0	1	0	0	0	1	5	0	26.8	0
26	2	2	0	0	1	0	0	0	0	5	1	33.1	0
53	2	2	0	0	1	0	0	0	1	3	1	30.8	0
44	2	2	0	0	1	0	0	0	0	5	0	33	0
54	1	1	0	0	0	0	0	0	0	5	1	29.8	0
54	2	2	0	0	1	0	0	0	0	7	0	38.2	0
47	2	2	0	0	1	0	0	0	0	5	0	28.5	0
52	2	2	0	0	1	0	1	0	0	5	1	38.4	0
52	2	1	0	0	0	0	0	0	0	7	1	38.3	0
71	1	2	0	0	1	0	0	0	0	2	0	29.6	0
63	2	2	0	0	1	1	0	0	0	3	2	35.2	0
62	2	2	0	0	1	0	0	0	1	2	0	25.3	0
41	2	2	0	0	0	0	0	0	0	3	0	37.8	0
43	1	1	1	0	1	0	0	0	0	3	2	35.9	1
64	1	2	0	0	1	0	0	0	0	4	0	27.8	0
45	1	1	0	0	1	1	0	0	0	4	1	34.7	0
50	2	1	0	0	1	0	0	1	0	2	2	37.1	0
48	1	2	0	0	1	0	0	0	0	3	1	28	0
59	2	2	1	0	0	0	0	0	1	3	0	29.1	0
42	1	2	1	0	1	1	0	0	0	4	1	25.8	0
69	2	2	0	0	1	0	0	1	0	2	2	27	0
54	2	1	1	0	1	0	0	0	0	2	1	27.5	0
61	2	1	0	0	1	0	0	0	1	3	1	28	0
38	1	2	1	0	1	0	0	0	0	1	2	34.4	0
62	2	1	0	0	1	0	0	0	0	3	3	34.2	0
61	2	2	0	0	1	0	0	0	0	2	2	29.5	0
52	2	2	0	0	1	0	0	0	1	3	0	33.3	1
50	1	2	0	0	1	0	0	0	1	3	0	36.7	0
53	2	1	0	0	1	0	0	0	0	2	1	33.8	0
58	2	1	0	0	1	0	1	0	0	3	1	32.5	0
32	2	2	1	0	1	0	0	0	0	7	2	48.5	1
20	2	1	1	0	1	0	0	0	0	7	0	37.4	0
50	1	2	0	0	1	0	0	0	0	2	1	21.1	0
58	2	2	0	0	1	0	0	0	0	3	1	29.5	0
73	2	1	0	0	1	0	0	0	0	2	2	30.9	0
47	1	1	0	0	1	0	0	0	1	4	2	27.8	0
62	2	2	1	0	1	1	0	1	0	1	0	44.4	0
33	2	2	0	0	1	0	0	0	0	2	0	37.9	0
60	2	2	1	0	1	0	0	1	0	5	2	26.7	0
52	2	2	1	0	0	0	0	0	0	2	1	32.4	0
30	2	1	0	0	1	0	0	0	0	1	3	47.8	0
59	2	1	0	0	1	0	1	0	1	2	0	31.9	0
62	1	2	0	0	0	0	1	0	0	2	2	29.4	0
36	1	2	0	0	0	0	0	0	0	7	2	30.2	0
19	1	2	0	0	1	0	0	0	0	5	2	41.8	0
47	1	2	0	0	1	0	0	0	0	3	3	23.3	0
46	2	2	0	0	1	0	0	0	0	2	0	32.7	0
49	1	2	0	0	1	1	0	0	0	6	2	0	0
57	2	2	0	0	1	0	0	0	0	2	3	31.6	1
84	2	2	0	0	1	0	0	1	1	1	2	32.1	0
46	2	1	0	0	1	0	0	0	1	1	1	30.8	0
21	2	1	1	0	0	0	0	0	0	1	0	31.1	0
37	2	1	0	0	1	0	0	1	0	1	2	23.9	0
52	2	2	0	0	1	0	0	0	0	5	3	31.3	0
62	2	2	0	0	1	0	0	0	0	7	1	33.8	0
44	1	1	0	0	1	0	0	0	0	7	0	30.5	0
62	1	1	0	0	1	0	0	0	0	4	1	23.4	0
78	2	2	1	0	1	0	0	0	1	5	1	26.7	0
51	1	2	1	0	1	0	0	0	0	6	0	23.7	0
38	2	2	1	0	1	0	0	0	0	5	1	34.3	0
49	1	2	0	0	1	0	0	0	0	2	1	0	0
66	1	1	0	0	1	0	0	0	0	2	0	26.9	0
44	2	2	1	0	0	0	0	0	0	5	2	33.5	0
18	2	2	0	0	1	0	0	0	0	1	0	36.4	0
53	1	2	0	0	1	0	0	0	1	7	2	27.3	0
67	1	2	0	0	1	0	0	0	0	6	1	29.8	0
53	2	2	0	0	1	0	0	0	0	5	2	30	0
65	1	1	0	0	1	0	0	1	0	4	1	41.1	0
48	2	1	1	0	0	0	0	0	0	2	0	35.3	0
61	1	1	0	0	1	0	1	0	1	6	1	29.2	0
72	1	2	0	0	0	0	0	0	1	5	0	31.5	0
51	1	2	0	0	1	0	0	0	0	1	2	0	0
62	1	2	1	0	1	0	0	0	0	2	2	27.2	0
62	2	1	0	0	1	0	0	0	0	2	2	39.3	0
48	2	2	0	0	0	0	1	0	0	7	2	35.4	0
51	2	2	0	0	1	0	0	0	0	1	3	32.6	0
55	1	2	0	0	0	0	0	0	0	2	3	0	0
38	2	2	0	0	1	0	0	0	0	2	0	36.7	0
45	2	2	1	0	1	0	0	0	1	5	2	23.2	0
53	2	2	1	0	1	0	0	0	0	3	0	33.8	0
52	1	2	0	0	1	0	0	0	0	4	0	23.5	0
52	1	1	0	0	1	0	0	0	0	4	0	43.4	0
49	2	2	0	0	1	0	0	0	0	4	1	31.4	0
48	1	1	0	0	1	0	0	0	0	4	2	21.7	0
46	1	1	0	0	1	0	0	0	0	4	1	29	0
48	1	2	0	0	1	0	1	0	0	4	2	27.2	0
47	1	2	0	0	1	0	0	0	0	4	1	26.2	0
55	1	1	0	0	1	0	1	0	0	4	0	29	0
35	1	1	0	0	1	0	0	0	0	4	1	39.9	0
35	1	1	0	0	1	0	0	0	0	4	1	35.3	0
46	1	1	0	0	1	0	0	0	0	4	3	28.4	0
52	1	1	0	0	1	0	0	0	0	4	1	27.8	0
44	1	1	0	0	1	0	0	0	0	4	1	25.7	0
57	1	1	0	0	1	0	1	1	0	4	1	23.1	0
45	1	1	0	0	1	0	0	0	0	4	0	29.6	0
48	1	2	0	0	1	0	0	0	0	4	0	25.9	0
48	1	1	0	0	1	0	0	0	0	4	2	30.6	0
43	1	2	0	0	1	0	0	0	0	4	2	43	0
40	1	2	0	0	1	0	0	0	0	4	0	30.2	0
43	1	2	0	0	1	0	0	0	0	4	0	28.3	0
48	1	1	0	0	1	0	0	0	0	4	1	30.6	0
59	1	1	0	0	1	0	0	0	0	4	0	32.7	0
73	1	2	0	1	1	0	1	1	0	4	1	29	0
33	1	2	0	0	1	0	0	0	0	4	0	24.3	0
47	1	1	0	0	1	0	0	1	0	4	0	22.4	0
55	1	2	0	0	1	0	0	0	0	4	2	34.4	0
67	1	2	0	0	1	0	0	1	0	4	0	27.7	0
61	1	1	0	0	1	0	0	0	0	4	1	27	0
52	1	1	0	0	1	0	0	0	0	4	1	26.8	0
50	1	1	0	0	1	0	0	0	0	4	2	25.9	0
43	1	2	0	0	1	0	0	0	0	4	1	28.5	0
41	1	1	0	0	1	0	0	0	0	4	1	31.3	0
47	1	1	0	0	1	0	0	0	0	4	0	30.7	0
48	1	2	0	0	1	0	0	0	0	4	0	27.2	0
43	1	1	0	0	1	0	0	0	0	4	1	26.2	0
62	1	1	0	0	1	0	0	0	0	4	1	28.5	0
51	1	2	0	0	1	0	0	0	0	4	0	31.8	0
35	1	2	0	0	1	0	0	0	0	4	1	26.3	0
47	1	2	0	0	1	0	0	1	0	4	0	32.3	0
34	1	1	0	0	1	0	0	0	0	4	0	33.2	0
44	1	1	0	0	1	0	0	0	0	4	1	32.6	0
52	1	2	0	0	1	0	0	0	0	4	2	34.8	0
43	1	2	0	0	1	0	0	1	0	4	0	32	0
45	1	2	0	0	1	0	0	0	0	4	2	32.6	0
52	1	2	0	0	1	0	1	0	0	4	0	30.8	0
51	1	1	0	0	1	0	0	0	0	4	2	27.5	0
62	1	1	0	0	1	0	0	0	0	4	1	24.9	0
22	1	1	0	0	1	0	0	0	0	4	3	36.5	0
56	1	2	0	0	1	0	0	0	0	4	2	29.6	0
49	1	2	0	0	1	0	1	0	0	4	0	26.9	0
62	1	2	0	0	1	0	1	0	0	4	0	21.7	0
51	1	2	0	0	1	0	0	0	0	4	1	30.9	0
51	1	2	0	0	1	0	0	0	0	4	0	27.9	0
33	1	2	0	0	1	0	0	0	0	4	2	27.7	0
67	1	1	0	0	1	0	0	0	0	4	0	21.7	0
25	1	1	0	0	1	0	0	0	0	4	1	43.6	0
45	1	1	0	0	1	0	0	0	0	4	0	31.3	0
47	1	2	0	0	1	0	0	0	0	4	1	27.1	0
52	1	2	0	0	1	0	0	0	0	4	1	26.1	0
42	1	2	0	0	1	0	0	0	0	4	1	28.4	0
57	1	2	0	0	1	0	0	0	0	4	2	33.5	0
56	1	1	0	0	1	0	1	1	0	4	0	28	0
47	1	1	0	0	1	0	0	0	0	4	1	22.9	0
73	1	1	0	0	1	0	0	0	0	4	0	35.2	0
55	1	2	1	0	1	0	0	1	0	4	0	28.5	0
50	1	1	0	0	1	0	0	0	0	4	3	28.7	0
37	1	2	0	0	1	0	0	0	0	4	0	30.4	0
43	1	2	1	0	1	0	0	0	0	4	2	25	0
29	1	2	1	0	1	0	0	0	0	4	0	38.3	0
47	1	1	0	0	1	0	0	0	0	4	2	29.9	0
54	1	1	0	0	1	0	0	0	0	4	2	30.4	0
44	1	2	0	0	1	0	0	0	0	4	1	31.9	0
51	1	2	0	0	1	0	0	0	0	4	0	28.2	0
23	1	2	0	0	1	0	0	0	0	4	3	30.1	0
48	1	1	0	0	1	0	0	0	0	4	0	30.7	0
34	1	2	0	0	1	0	0	0	0	4	1	21.5	0
40	1	2	0	0	1	0	0	0	0	4	2	35.9	0
51	1	2	1	0	1	0	0	0	0	4	1	25.9	0
47	1	2	0	0	1	0	0	0	0	4	1	24.4	0
38	1	1	0	0	1	0	0	0	0	4	3	28.4	0
61	1	2	0	0	1	0	1	0	0	4	0	40.7	0
46	1	1	1	0	1	0	0	0	0	4	2	46.7	0
53	1	1	0	0	1	0	1	1	0	4	2	25.9	0
40	1	1	0	0	1	0	0	0	0	4	1	22	0
50	1	2	1	0	1	0	0	0	0	4	1	28.3	0
49	1	1	0	0	1	0	0	0	0	4	3	34.9	0
66	1	2	1	0	1	0	1	0	0	4	2	28.2	0
60	1	2	0	0	1	0	0	0	0	4	3	23.5	0
43	1	1	0	0	1	0	0	0	0	4	0	32	0
45	1	1	0	0	1	0	0	0	0	4	3	32.5	0
51	1	1	0	0	1	0	0	0	0	4	1	29.4	0
66	1	1	0	0	1	0	0	1	0	4	1	27.3	0
56	1	1	0	0	1	0	0	0	0	4	1	24.3	0
45	1	1	0	0	1	0	0	0	0	4	0	26.8	0
55	1	2	0	0	1	0	0	1	0	4	3	23.1	0
65	1	2	0	0	1	0	1	0	0	4	1	30.8	0
49	1	1	0	0	1	0	0	0	0	4	0	40.7	0
62	1	2	0	0	1	0	0	0	0	4	2	26.2	0
46	1	1	0	0	1	0	0	0	0	4	2	31.3	0
40	1	1	0	0	1	0	0	0	0	4	2	24.1	0
49	1	2	0	0	1	0	0	0	0	4	0	33.6	0
51	1	2	0	0	1	0	0	0	0	4	1	31.2	0
42	1	1	0	0	1	0	0	0	0	4	1	37.8	0
54	1	2	0	0	1	0	0	0	0	4	2	29.2	0
61	1	2	0	0	1	0	0	0	0	4	0	30.8	0
43	1	1	0	0	1	0	0	0	0	4	1	33.8	0
49	1	2	1	0	1	0	1	0	0	4	3	35.4	0
31	1	2	0	0	1	0	0	0	0	4	0	49.2	0
43	1	2	0	0	1	0	0	0	0	4	2	27.4	0
49	1	1	0	0	1	0	0	0	0	4	3	21.5	0
54	1	2	0	0	1	0	0	0	0	4	0	36.5	0
51	1	2	0	0	1	0	0	0	0	4	2	30.6	0
50	1	1	0	0	1	0	0	0	0	4	3	34.2	0
49	1	2	1	0	1	0	0	0	0	4	1	24.1	0
52	1	1	0	0	1	0	1	0	0	4	1	28.4	0
46	1	2	0	0	1	0	0	0	0	4	1	29.5	0
61	1	2	0	0	1	0	1	0	0	4	0	24.1	0
44	1	2	0	0	1	0	0	0	0	4	3	32.5	0
46	1	1	0	0	1	0	0	0	0	4	2	28.5	0
24	1	1	0	0	1	0	0	0	0	4	0	31.2	0
56	1	2	0	0	1	0	1	1	0	4	2	29	0
40	1	1	0	0	1	0	0	0	0	4	0	30.4	0
47	1	1	0	0	1	0	0	0	0	4	1	24	0
42	1	1	0	0	1	0	0	0	0	4	0	38.3	0
48	1	2	0	0	1	0	0	0	0	4	2	34.6	0
45	1	2	0	0	1	0	0	0	0	4	2	26.6	0
60	1	2	0	0	1	0	0	0	0	4	2	26.4	0
41	1	1	0	0	1	0	0	0	0	4	0	30	0
41	1	2	0	0	1	0	0	0	0	4	1	35.7	0
63	1	1	0	0	1	0	0	0	0	4	1	28.3	0
48	1	2	0	0	1	0	0	0	0	4	0	28.6	0
49	1	1	0	0	1	0	0	0	0	4	1	34.2	0
42	1	2	0	0	1	0	0	0	0	4	0	28.5	0
68	1	2	0	0	1	0	0	0	0	4	0	27.8	0
47	1	1	0	0	1	0	0	0	0	4	0	35.9	0
64	1	2	0	0	1	0	1	1	0	4	0	21.7	0
62	1	2	1	0	1	0	0	0	0	4	3	31.6	0
61	1	2	0	0	1	0	0	0	0	4	0	35.8	0
50	1	2	0	0	1	0	0	0	0	4	1	35.3	0
53	1	1	0	0	1	0	0	0	0	4	2	30.2	0
53	1	2	0	0	1	0	1	0	0	4	2	25.9	0
69	1	2	0	0	1	0	1	1	0	4	1	26.9	0
48	1	2	0	0	1	0	0	0	0	4	3	32	0
60	1	1	0	0	1	0	0	0	0	4	3	24.1	0
37	1	1	0	0	1	0	0	0	0	4	2	25.2	0
60	1	2	0	0	1	0	1	1	0	4	1	31	0
63	1	1	0	0	1	0	0	0	0	4	0	28.4	0
51	1	1	0	0	1	0	0	0	1	4	1	31.7	0
62	1	1	0	0	1	0	0	0	0	4	3	23	0
45	1	1	0	0	1	0	0	0	0	4	0	37.2	0
53	1	2	0	0	1	0	1	0	0	4	2	34.7	0
46	1	2	0	0	1	0	0	0	0	4	3	47	0
58	1	1	0	0	1	0	0	0	0	4	0	31.1	0
61	1	1	0	0	1	0	0	0	0	4	0	24.1	0
46	1	2	1	0	1	1	0	0	1	4	1	31.9	0
39	2	1	1	0	1	0	0	0	0	4	1	33.6	0
43	1	1	1	0	1	0	0	0	0	4	0	27.2	0
42	1	2	0	0	1	0	0	0	0	4	1	29.5	0
69	1	1	0	0	1	1	1	0	0	4	2	26.7	0
34	1	1	0	0	1	0	0	0	1	4	0	56.4	0
40	1	1	0	0	1	1	0	0	0	4	2	30.7	0
39	1	1	0	0	1	0	0	0	0	4	0	29.5	0
63	1	1	0	0	1	0	0	0	0	4	1	24.4	0
61	1	2	0	0	1	0	1	0	0	4	2	26.4	0
28	1	1	0	0	1	0	0	0	1	4	0	26	0
30	1	2	0	0	1	0	0	0	0	4	1	22.9	0
50	1	1	0	0	1	0	0	0	0	4	0	40.5	0
53	1	2	0	0	1	0	0	0	1	4	2	37.2	0
48	1	1	0	0	1	0	1	0	0	4	1	24.1	0
46	1	1	0	0	1	0	0	0	0	4	0	27.8	0
47	1	2	0	0	1	0	0	0	0	4	2	31.8	0
54	1	1	0	0	1	0	0	0	0	4	1	20.4	0
46	1	2	0	0	1	0	0	0	1	4	0	23.5	0
68	1	2	0	0	1	0	0	0	0	4	2	23.3	0
41	1	2	0	0	1	0	0	0	0	4	0	24.3	0
51	1	1	0	0	1	0	0	0	0	4	1	28.8	0
52	1	2	0	0	1	0	0	0	0	4	2	26.7	0
58	1	1	0	0	1	0	0	0	0	4	1	30.1	0
48	1	1	1	0	1	0	0	0	0	4	3	27.7	0
39	1	1	0	0	1	0	0	0	1	4	0	31.2	0
49	1	1	0	0	1	0	0	0	0	4	1	30.7	0
48	1	2	0	0	1	1	0	0	1	4	1	24.1	0
48	1	1	0	0	1	0	0	0	0	4	2	26.4	0
34	1	1	0	0	1	0	0	0	0	4	2	35.5	0
66	1	1	0	0	1	0	0	0	0	4	2	24.9	0
61	1	2	0	0	1	0	0	0	0	4	0	25.2	0
46	1	2	0	0	1	0	0	0	1	4	2	31.6	0
45	1	1	0	0	1	0	0	0	1	4	3	29.3	0
51	1	1	0	0	1	0	0	0	0	4	1	31.3	0
61	1	2	0	0	1	0	1	0	0	4	2	25.6	0
34	1	1	0	0	1	0	0	0	0	4	0	34.9	0
63	1	1	0	0	1	0	0	0	0	4	1	23.6	0
43	1	2	0	0	1	0	0	0	0	4	3	26.8	0
65	1	1	0	0	1	0	1	0	0	4	0	31.8	0
53	1	2	0	0	1	0	0	0	0	4	1	24.3	0
75	1	1	0	0	1	0	0	0	0	4	0	25.3	0
37	1	1	0	0	1	0	0	0	0	4	1	44.2	0
62	1	1	0	0	1	0	0	0	0	4	0	31.5	0
49	1	2	0	0	1	0	0	1	0	4	3	22.7	0
47	1	2	0	0	1	0	1	0	0	4	0	26	0
48	1	2	0	0	1	0	0	0	0	4	0	34.6	0
56	1	1	0	0	1	0	0	0	0	4	0	28.6	0
52	1	2	0	0	1	0	0	0	0	4	2	23.9	0
41	1	1	0	0	1	0	0	0	0	4	1	26.9	0
52	1	1	0	0	1	0	0	0	0	4	3	27.8	0
47	1	1	0	0	1	0	0	0	0	4	1	24.2	0
34	1	2	0	0	1	0	0	0	0	4	0	27.2	0
42	1	1	0	0	1	0	0	0	1	4	1	25.5	0
30	1	2	0	0	1	0	0	0	0	4	1	39.6	0
52	1	1	0	0	1	0	0	1	0	4	0	25.2	0
69	2	1	0	0	1	0	0	0	0	4	2	23.4	1
53	1	2	0	0	1	0	0	0	0	4	1	39.5	0
58	1	1	0	0	1	0	0	0	0	4	1	31.3	0
48	1	2	0	0	0	0	0	0	0	4	1	27.6	0
47	1	2	0	0	1	0	0	0	1	4	0	32.4	0
57	1	1	0	0	1	0	0	0	0	4	0	53.3	0
38	1	1	0	0	1	0	0	0	1	4	0	26.7	0
57	1	2	0	0	1	0	0	0	0	4	2	31	0
47	1	1	0	0	1	0	0	0	0	4	1	26.3	0
46	1	2	0	0	1	0	0	0	0	4	1	28.5	0
48	1	1	0	0	1	0	0	0	0	4	1	30.3	0
58	1	1	0	0	1	0	1	1	1	4	1	24.7	0
43	1	2	0	0	1	0	0	0	1	4	2	33.4	0
64	1	1	0	0	1	0	1	0	0	4	0	25.2	0
57	1	2	0	0	1	0	0	0	0	4	0	24.2	0
45	1	2	0	0	1	0	0	0	0	4	0	33	0
48	1	2	0	0	1	0	0	0	0	4	0	36.6	0
47	1	1	0	0	1	0	0	0	1	4	1	25.2	0
40	1	1	0	0	1	0	0	0	1	4	1	27.9	0
59	1	1	0	0	1	0	1	1	1	4	0	30.2	0
49	1	2	0	0	1	0	0	0	0	4	2	27.4	0
46	1	1	0	0	1	0	0	0	1	4	0	33.8	0
47	1	2	0	0	1	0	0	0	0	4	0	34.5	0
57	1	2	1	0	1	0	1	1	0	4	1	24.7	0
50	1	1	0	0	1	0	0	0	1	4	0	23.8	0
50	1	1	0	0	1	0	0	0	0	4	0	29.4	0
43	1	2	0	0	1	0	0	0	1	4	2	27.3	0
45	1	1	0	0	1	0	0	0	0	4	0	26.4	0
38	1	1	0	0	1	0	0	0	0	4	1	29.1	0
62	1	2	0	0	0	0	0	0	0	4	0	30.8	0
38	1	1	0	0	1	0	0	0	0	4	1	32.5	0
59	1	2	0	0	1	0	0	0	0	4	0	30.1	0
66	1	1	0	0	1	0	1	0	0	4	0	26.8	0
50	1	2	1	0	1	0	0	0	0	4	3	23.2	0
66	1	2	0	0	1	0	0	0	0	4	0	22.3	0
32	1	1	0	0	1	0	0	0	1	4	1	27.4	0
51	1	2	0	0	1	0	0	0	0	4	0	43	0
57	1	2	1	0	1	0	0	0	0	4	2	29.9	0
58	1	1	0	0	1	0	0	0	0	4	1	30.5	0
42	1	1	0	0	1	0	0	0	1	4	0	27.9	0
45	1	1	1	0	1	0	0	0	1	4	1	29.5	0
52	1	2	0	0	1	1	0	0	0	4	1	30.7	0
51	1	1	1	0	1	1	0	1	1	4	1	23.8	0
53	1	2	0	0	1	0	0	0	0	4	2	27.8	0
65	2	1	1	0	1	0	0	0	1	2	1	26.5	0
50	2	1	0	0	0	0	0	0	1	7	3	35.3	1
66	2	1	0	0	1	0	0	0	1	5	0	34	0
[truncated: 6,478 more rows]
